# Supplementary material for: Cellular Model of Warburg Effect Identifies Tumor Promoting Function of UCP2 in Breast Cancer and Its Suppression by Genipin
Source: PLoS One. 2011 Sep 15;6(9):e24792. doi: 10.1371/journal.pone.0024792 (PMC3174207; doi:10.1371/journal.pone.0024792)
Supplement: Table S1 — The list of nuclear genes encoding the mitochondrial proteome tiled on the MitoExpress. The nuclear genes encoding the mitochondrial proteins were pooled and analyzed after a series of statistical and bioinformatic analyses. The corresponding probe sets of the genes were selected from the NetAffx. The standard probe sets for 146 housekeeping genes as that of human expression chip HG-U133 were included for normalization and background correction. (XLS) [file pone.0024792.s001.xls]

## Sheet: MitoAffyID4Gene1136sorted
AffyID	PubID	GeneID	ProtID	GeneTitle
235452_at	AV708945		NP_001015001.1	Creatine kinase, mitochondrial 1B
234383_x_at	S77447	---	---	---
210657_s_at	U88870		NP_004565.1 /// NP_536340.1 /// NP_536341.1 /// NP_536342.1	septin 4
226394_at	BE966193		NP_060294.1	membrane-associated ring finger (C3HC4) 5
218434_s_at	NM_023928	AACS	NP_076417.2	acetoacetyl-CoA synthetase
223593_at	AF097994	AADAT	NP_057312.1 /// NP_872603.1	aminoadipate aminotransferase
228041_at	AW772229	AASDH	NP_861522.2	2-aminoadipic 6-semialdehyde dehydrogenase
210852_s_at	AF229180	AASS	NP_005754.2	aminoadipate-semialdehyde synthase
209459_s_at	AF237813	ABAT	NP_000654.2 /// NP_065737.2	4-aminobutyrate aminotransferase
223320_s_at	AF277184	ABCB10	NP_036221.1	ATP-binding cassette, sub-family B (MDR/TAP), member 10
203192_at	NM_005689	ABCB6	NP_005680.1	ATP-binding cassette, sub-family B (MDR/TAP), member 6
202492_at	NM_024085	ABCB6 /// ATG9A	NP_005680.1 /// NP_076990.3	ATP-binding cassette, sub-family B (MDR/TAP), member 6 /// ATG9 autophagy related 9 homolog A (S. cerevisiae)
244027_at	AA971386	ABCB7	NP_004290.2	ATP-binding cassette, sub-family B (MDR/TAP), member 7
206317_s_at	NM_007188	ABCB8	NP_009119.1	ATP-binding cassette, sub-family B (MDR/TAP), member 8
202850_at	NM_002858	ABCD3	NP_002849.1	ATP-binding cassette, sub-family D (ALD), member 3
201873_s_at	NM_002940	ABCE1	NP_002931.1	ATP-binding cassette, sub-family E (OABP), member 1
209247_s_at	BC001661	ABCF2	NP_005683.2 /// NP_009120.1	ATP-binding cassette, sub-family F (GCN20), member 2
222697_s_at	AI521709	ABHD10	NP_060864.1	abhydrolase domain containing 10
1552470_a_at	NM_148914	ABHD11	NP_112585.2 /// NP_683710.1 /// NP_683711.1 /// NP_683712.1 /// NP_683713.1 /// NP_683714.1	abhydrolase domain containing 11
202025_x_at	NM_001607	ACAA1	NP_001598.1	acetyl-Coenzyme A acyltransferase 1 (peroxisomal 3-oxoacyl-Coenzyme A thiolase)
202002_at	AW072302	ACAA2	NP_006102.1	acetyl-Coenzyme A acyltransferase 2 (mitochondrial 3-oxoacyl-Coenzyme A thiolase)
238655_at	AL530994	ACAD10	NP_079523.3	acyl-Coenzyme A dehydrogenase family, member 10
221669_s_at	BC001964	ACAD8	NP_055199.1	acyl-Coenzyme A dehydrogenase family, member 8
224160_s_at	BC001817	ACAD9	NP_054768.2	acyl-Coenzyme A dehydrogenase family, member 9
206069_s_at	NM_001608	ACADL	NP_001599.1	acyl-Coenzyme A dehydrogenase, long chain
202502_at	NM_000016	ACADM	NP_000007.1	acyl-Coenzyme A dehydrogenase, C-4 to C-12 straight chain
202366_at	NM_000017	ACADS	NP_000008.1	acyl-Coenzyme A dehydrogenase, C-2 to C-3 short chain
226030_at	BE897866	ACADSB	NP_001600.1	acyl-Coenzyme A dehydrogenase, short/branched chain
200710_at	NM_000018	ACADVL	NP_000009.1 /// NP_001029031.1	acyl-Coenzyme A dehydrogenase, very long chain
1559795_at	BC019031	ACAS2L	NP_115890.2	Acyl-CoA synthetase short-chain family member 1
205412_at	NM_000019	ACAT1	NP_000010.1	acetyl-Coenzyme A acetyltransferase 1 (acetoacetyl Coenzyme A thiolase)
202323_s_at	AI636775	ACBD3	NP_073572.2	acyl-Coenzyme A binding domain containing 3
200793_s_at	NM_001098	ACO2	NP_001089.1	aconitase 2, mitochondrial
221641_s_at	AF241787	ACOT9	NP_001028755.1	acyl-CoA thioesterase 9
227962_at	BF435852	ACOX1	NP_004026.2 /// NP_009223.2	Acyl-Coenzyme A oxidase 1, palmitoyl
205364_at	NM_003500	ACOX2	NP_003491.1	acyl-Coenzyme A oxidase 2, branched chain
204241_at	BF055171	ACOX3	NP_003492.1	acyl-Coenzyme A oxidase 3, pristanoyl
218795_at	NM_016361	ACP6	NP_057445.2	acid phosphatase 6, lysophosphatidic
201963_at	NM_021122	ACSL1	NP_001986.2	acyl-CoA synthetase long-chain family member 1
201662_s_at	D89053	ACSL3	NP_004448.2 /// NP_976251.1	acyl-CoA synthetase long-chain family member 3
202422_s_at	NM_022977	ACSL4	NP_004449.1 /// NP_075266.1	acyl-CoA synthetase long-chain family member 4
222592_s_at	AW173691	ACSL5	NP_057318.2 /// NP_976313.1 /// NP_976314.1	acyl-CoA synthetase long-chain family member 5
223918_at	AF099740	ACSL6	NP_001009185.1 /// NP_056071.2	acyl-CoA synthetase long-chain family member 6
234197_at	AK025451	ACSM1	NP_443188.1	acyl-CoA synthetase medium-chain family member 1
210377_at	D16350	ACSM3	NP_005613.2 /// NP_973729.1	acyl-CoA synthetase medium-chain family member 3
224882_at	AL035661	ACSS1	NP_115890.2	acyl-CoA synthetase short-chain family member 1
234312_s_at	AK000162	ACSS2	NP_061147.1 /// NP_644803.1	acyl-CoA synthetase short-chain family member 2
203861_s_at	AU146889	ACTN2	NP_001094.1	actinin, alpha 2
AFFX-hum_alu_at	AFFX-hum_alu	ADAR /// ADRBK2 /// ALDH3B1 /// ALDH3A2 /// ANXA2 /// BIRC4 /// APP /// ATM /// ATOX1 /// ATP1B3 /// ATP5A1 /// ATP5D /// BAD /// BCAT2 /// BMPR2 /// BRCA1 /// BRDT /// C11orf3 /// TMEM50B /// CACNB2 /// CCBL1 /// KRIT1 /// CD47 /// CD68 /// CDK6 /// CELP /// CHKA /// CHRNB1 /// AP3S1 /// PLK3 /// SLC31A1 /// CPM /// CREB1 /// CRK /// CRX /// CSF2RA /// CTSB /// DBT /// DDOST /// DDX10 /// DDX11 …	NP_000012.1 /// NP_000042.3 /// NP_000127.2 /// NP_000132.1 /// NP_000135.2 /// NP_000193.1 /// NP_000218.2 /// NP_000221.1 /// NP_000242.1 /// NP_000250.1 /// NP_000255.1 /// NP_000285.1 /// NP_000288.1 /// NP_000305.3 /// NP_000347.2 /// NP_000355.2 /// NP_000357.3 /// NP_000373.1 /// NP_000432.1 /// NP_000475.1 /// NP_000518.1 /// NP_000545.1 /// NP_000563.1 /// NP_000569.2 /// NP_000593.1 ///…	adenosine deaminase, RNA-specific /// adrenergic, beta, receptor kinase 2 /// aldehyde dehydrogenase 3 family, member B1 /// aldehyde dehydrogenase 3 family, member A2 /// annexin A2 /// baculoviral IAP repeat-containing 4 /// amyloid beta (A4) precursor protein (peptidase nexin-II, Alzheimer disease) /// ataxia telangiectasia mutated (includes complementation groups A, C and D) /// ATX1 antioxid…
242609_x_at	AW511797	ADCK4	NP_079152.3	AarF domain containing kinase 4
201034_at	BE545756	ADD3	NP_001112.2 /// NP_058432.1 /// NP_063968.1	adducin 3 (gamma)
236250_at	AI859065	AFG3L1	NP_001026975.1 /// NP_001123.1	AFG3 ATPase family gene 3-like 1 (yeast)
202486_at	NM_006796	AFG3L2	NP_006787.1	AFG3 ATPase family gene 3-like 2 (yeast)
219792_at	NM_024758	AGMAT	NP_079034.3	agmatine ureohydrolase (agmatinase)
210327_s_at	D13368	AGXT	NP_000021.1	alanine-glyoxylate aminotransferase (oxalosis I; hyperoxaluria I; glycolicaciduria; serine-pyruvate aminotransferase)
229229_at	AJ292204	AGXT2	NP_114106.1	alanine-glyoxylate aminotransferase 2
202588_at	NM_000476	AK1	NP_000467.1	adenylate kinase 1
212173_at	AU154985	AK2	NP_001616.1 /// NP_037543.1	adenylate kinase 2
224151_s_at	AF183419	AK3	NP_057366.2	adenylate kinase 3
225342_at	AK026966	AK3L1	NP_001005353.1 /// NP_037542.1 /// NP_982289.1	adenylate kinase 3-like 1
204347_at	AI653169	AK3L1 /// AK3L2	NP_001002921.1 /// NP_001005353.1 /// NP_037542.1 /// NP_982289.1	adenylate kinase 3-like 1 /// adenylate kinase 3-like 2
210625_s_at	U34074	AKAP1	NP_003479.1 /// NP_644804.1	A kinase (PRKA) anchor protein 1
236007_at	AU147278	AKAP10	NP_009133.2	A kinase (PRKA) anchor protein 10
214259_s_at	AI144075	AKR7A2	NP_003680.2	aldo-keto reductase family 7, member A2 (aflatoxin aldehyde reductase)
206469_x_at	NM_012067	AKR7A3	NP_036199.2	aldo-keto reductase family 7, member A3 (aflatoxin aldehyde reductase)
205633_s_at	NM_000688	ALAS1	NP_000679.1 /// NP_954635.1	aminolevulinate, delta-, synthase 1
238813_at	AI910842	ALAS2	NP_000023.1	Aminolevulinate, delta-, synthase 2 (sideroblastic/hypochromic anemia)
217791_s_at	NM_002860	ALDH18A1	NP_001017423.1 /// NP_002851.2	aldehyde dehydrogenase 18 family, member A1
207015_s_at	NM_003888	ALDH1A2	NP_003879.2 /// NP_733797.1 /// NP_733798.1	aldehyde dehydrogenase 1 family, member A2
222168_at	AF198444	ALDH1A3	NP_000684.1	Aldehyde dehydrogenase 1 family, member A3
209646_x_at	BC001619	ALDH1B1	NP_000683.3	aldehyde dehydrogenase 1 family, member B1
201425_at	NM_000690	ALDH2	NP_000681.2	aldehyde dehydrogenase 2 family (mitochondrial)
1565730_at	AI005660	ALDH3B1	NP_000685.1 /// NP_001025181.1	Aldehyde dehydrogenase 3 family, member B1
211552_s_at	U24267	ALDH4A1	NP_003739.2 /// NP_733844.1	aldehyde dehydrogenase 4 family, member A1
203609_s_at	NM_001080	ALDH5A1	NP_001071.1 /// NP_733936.1	aldehyde dehydrogenase 5 family, member A1 (succinate-semialdehyde dehydrogenase)
221588_x_at	AI640855	ALDH6A1	NP_005580.1	aldehyde dehydrogenase 6 family, member A1
208950_s_at	BC002515	ALDH7A1	NP_001173.1	aldehyde dehydrogenase 7 family, member A1
200966_x_at	NM_000034	ALDOA	NP_000025.1 /// NP_908930.1 /// NP_908932.1	aldolase A, fructose-bisphosphate
202022_at	NM_005165	ALDOC	NP_005156.1	aldolase C, fructose-bisphosphate
228944_at	AI076018	ALX3	NP_006483.1	Aristaless-like homeobox 3
217111_at	AK022765	AMACR	NP_055139.4 /// NP_976316.1	alpha-methylacyl-CoA racemase
228445_at	AI922797	AMID	NP_116186.1	apoptosis-inducing factor (AIF)-like mitochondrion-associated inducer of death
204294_at	NM_000481	AMT	NP_000472.2	aminomethyltransferase (glycine cleavage system protein T)
225521_at	AL137586	ANAPC7	NP_057322.1	anaphase promoting complex subunit 7
221232_s_at	NM_020349	ANKRD2	NP_065082.2	ankyrin repeat domain 2 (stretch responsive muscle) /// ankyrin repeat domain 2 (stretch responsive muscle)
233011_at	AU155094	ANXA1	NP_000691.1	Annexin A1
210143_at	AF196478	ANXA10	NP_009124.2	annexin A10
228727_at	BF969970	ANXA11	NP_001148.1 /// NP_665875.1 /// NP_665876.1	Annexin A11
209369_at	M63310	ANXA3	NP_005130.1	annexin A3
200782_at	NM_001154	ANXA5	NP_001145.1	annexin A5
244250_at	AI917653	ANXA6	NP_001146.2 /// NP_004024.2	annexin A6
200613_at	NM_004068	AP2M1	NP_001020376.1 /// NP_004059.2	adaptor-related protein complex 2, mu 1 subunit
204408_at	NM_014481	APEX2	NP_055296.2	APEX nuclease (apurinic/apyrimidinic endonuclease) 2
231359_at	AV648193	APOH	NP_000033.1	Apolipoprotein H (beta-2-glycoprotein I)
203946_s_at	U75667	ARG2	NP_001163.1	arginase, type II
215139_at	AL137508	ARHGEF10	NP_055444.2	Rho guanine nucleotide exchange factor (GEF) 10
231791_at	AL047141	ASAH2	NP_063946.1	N-acylsphingosine amidohydrolase (non-lysosomal ceramidase) 2
207076_s_at	NM_000050	ASS	NP_000041.2 /// NP_446464.1	argininosuccinate synthetase
227700_x_at	AL043161	ATAD3A	NP_060658.2	ATPase family, AAA domain containing 3A
1552641_s_at	NM_031921	ATAD3A /// ATAD3B	NP_060658.2 /// NP_114127.3	ATPase family, AAA domain containing 3A /// ATPase family, AAA domain containing 3B
227237_x_at	AW593303	ATAD3B	NP_114127.3	ATPase family, AAA domain containing 3B
233752_s_at	AC002044	ATBF1	NP_008816.2	AT-binding transcription factor 1
1553567_s_at	NM_173702	ATP13A5	NP_940907.2	ATPase type 13A5
236623_at	AI367432	ATP1A1	NP_000692.2 /// NP_001001586.1	Hypothetical protein MGC16179
205444_at	NM_004320	ATP2A1	NP_004311.1 /// NP_775293.1	ATPase, Ca++ transporting, cardiac muscle, fast twitch 1
212362_at	AA805753	ATP2A2	NP_001672.1 /// NP_733765.1	ATPase, Ca++ transporting, cardiac muscle, slow twitch 2
1569891_at	BC035703	ATP5A1	NP_001001935.1 /// NP_001001937.1 /// NP_004037.1	ATP synthase, H+ transporting, mitochondrial F1 complex, alpha subunit, isoform 1, cardiac muscle
201322_at	NM_001686	ATP5B	NP_001677.2	ATP synthase, H+ transporting, mitochondrial F1 complex, beta polypeptide
214132_at	BG232034	ATP5C1	NP_001001973.1 /// NP_005165.1	ATP synthase, H+ transporting, mitochondrial F1 complex, gamma polypeptide 1
203926_x_at	NM_001687	ATP5D	NP_001001975.1 /// NP_001678.1	ATP synthase, H+ transporting, mitochondrial F1 complex, delta subunit
217801_at	NM_006886	ATP5E	NP_001001977.1 /// NP_008817.1	ATP synthase, H+ transporting, mitochondrial F1 complex, epsilon subunit
211755_s_at	BC005960	ATP5F1	NP_001002014.1 /// NP_001002015.1 /// NP_001679.2	ATP synthase, H+ transporting, mitochondrial F0 complex, subunit b, isoform 1 /// ATP synthase, H+ transporting, mitochondrial F0 complex, subunit b, isoform 1
208972_s_at	AL080089	ATP5G1	NP_001002027.1 /// NP_005166.1	ATP synthase, H+ transporting, mitochondrial F0 complex, subunit c (subunit 9), isoform 1
208764_s_at	D13119	ATP5G2	NP_001002031.1 /// NP_005167.1	ATP synthase, H+ transporting, mitochondrial F0 complex, subunit c (subunit 9), isoform 2
228168_at	AU153583	ATP5G3	NP_001002256.1 /// NP_001002258.1 /// NP_001680.1	ATP synthase, H+ transporting, mitochondrial F0 complex, subunit c (subunit 9) isoform 3
1555998_at	BE646027	ATP5H	NP_001003785.1 /// NP_006347.1	ATP synthase, H+ transporting, mitochondrial F0 complex, subunit d
209492_x_at	BC003679	ATP5I	NP_009031.1	ATP synthase, H+ transporting, mitochondrial F0 complex, subunit e
202325_s_at	NM_001685	ATP5J	NP_001003696.1 /// NP_001003697.1 /// NP_001003701.1 /// NP_001003703.1 /// NP_001676.2	ATP synthase, H+ transporting, mitochondrial F0 complex, subunit F6
1558179_at	BG981988	ATP5J2	NP_001003713.1 /// NP_001003714.1 /// NP_004880.1	ATP synthase, H+ transporting, mitochondrial F0 complex, subunit f, isoform 2
208746_x_at	AF070655	ATP5L	NP_006467.4	ATP synthase, H+ transporting, mitochondrial F0 complex, subunit g
216954_x_at	S77356	ATP5O	NP_001688.1	ATP synthase, H+ transporting, mitochondrial F1 complex, O subunit (oligomycin sensitivity conferring protein)
206993_at	NM_015684	ATP5S	NP_001003803.1 /// NP_001003805.1 /// NP_056499.2	ATP synthase, H+ transporting, mitochondrial F0 complex, subunit s (factor B)
1557986_s_at	BU508042	ATP6V0C /// SHMT1	NP_001685.1 /// NP_004160.3 /// NP_683718.1	ATPase, H+ transporting, lysosomal 16kDa, V0 subunit c /// Serine hydroxymethyltransferase 1 (soluble)
201971_s_at	NM_001690	ATP6V1A	NP_001681.2	ATPase, H+ transporting, lysosomal 70kDa, V1 subunit A
208678_at	BC004443	ATP6V1E1	NP_001687.1	ATPase, H+ transporting, lysosomal 31kDa, V1 subunit E isoform 1
205197_s_at	BE567813	ATP7A	NP_000043.2	ATPase, Cu++ transporting, alpha polypeptide (Menkes syndrome)
204624_at	NM_000053	ATP7B	NP_000044.2 /// NP_001005918.1	ATPase, Cu++ transporting, beta polypeptide (Wilson disease)
216873_s_at	AL137537	ATP8B2	NP_001005855.1 /// NP_065185.1	ATPase, Class I, type 8B, member 2
224729_s_at	AI653592	ATPAF1	NP_073582.1	ATP synthase mitochondrial F1 complex assembly factor 1
214330_at	AF070584	ATPAF2	NP_663729.1	ATP synthase mitochondrial F1 complex assembly factor 2
223338_s_at	BC001867	ATPIF1	NP_057395.1 /// NP_835497.1 /// NP_835498.1	ATPase inhibitory factor 1
236839_at	AI791801	AUH	NP_001689.1	AU RNA binding protein/enoyl-Coenzyme A hydratase
232660_at	AK023420	BAD	NP_004313.1 /// NP_116784.1	BCL2-antagonist of cell death
203728_at	NM_001188	BAK1 /// BCL2L7P1	NP_001179.1	BCL2-antagonist/killer 1 /// BCL2-like 7 pseudogene 1
217029_at	AL049301	BAX	NP_004315.1 /// NP_620116.1 /// NP_620117.1 /// NP_620118.1 /// NP_620119.1 /// NP_620120.1	BCL2-associated X protein
211692_s_at	AF332558	BBC3	NP_055232.1	BCL2 binding component 3 /// BCL2 binding component 3
31837_at	U62317	BC002942	NP_149977.1	hypothetical protein BC002942
203576_at	NM_001190	BCAT2	NP_001181.2	branched chain aminotransferase 2, mitochondrial
232449_at	AV710838	BCDO2	NP_114144.2	beta-carotene dioxygenase 2
202331_at	NM_000709	BCKDHA	NP_000700.1	branched chain keto acid dehydrogenase E1, alpha polypeptide (maple syrup urine disease)
213321_at	AL531533	BCKDHB	NP_000047.1 /// NP_898871.1	branched chain keto acid dehydrogenase E1, beta polypeptide (maple syrup urine disease)
202030_at	NM_005881	BCKDK	NP_005872.1	branched chain ketoacid dehydrogenase kinase
244035_at	BF003032	BCL2	NP_000624.2 /// NP_000648.2	B-cell CLL/lymphoma 2
1569067_at	BC032024	BCL2L1	NP_001182.1 /// NP_612815.1	BCL2-like 1
1561019_at	AF086491	BCL2L10	NP_065129.1	BCL2-like 10 (apoptosis facilitator)
224035_s_at	AF183411	BCL2L13	NP_056182.2	BCL2-like 13 (apoptosis facilitator)
1569719_at	AI554912	BCL2L14	NP_110393.1 /// NP_620048.1 /// NP_620049.1 /// NP_620050.1	BCL2-like 14 (apoptosis facilitator)
209311_at	D87461	BCL2L2	NP_004041.1	BCL2-like 2
207618_s_at	NM_004328	BCS1L	NP_004319.1	BCS1-like (yeast)
211715_s_at	BC005844	BDH	NP_004042.1 /// NP_976059.1 /// NP_976060.1	3-hydroxybutyrate dehydrogenase (heart, mitochondrial) /// 3-hydroxybutyrate dehydrogenase (heart, mitochondrial)
227143_s_at	AA706658	BID	NP_001187.1 /// NP_932070.1 /// NP_932071.1	BH3 interacting domain death agonist
205780_at	NM_001197	BIK	NP_001188.1	BCL2-interacting killer (apoptosis-inducing)
218732_at	NM_016077	BIT1	NP_001015509.1 /// NP_057161.1	Bcl-2 inhibitor of transcription
202201_at	NM_000713	BLVRB	NP_000704.1	biliverdin reductase B (flavin reductase (NADPH))
207829_s_at	NM_013978	BNIP1	NP_001196.1 /// NP_053581.1 /// NP_053582.1 /// NP_053583.1	BCL2/adenovirus E1B 19kDa interacting protein 1
201848_s_at	U15174	BNIP3	NP_004043.2	BCL2/adenovirus E1B 19kDa interacting protein 3
221479_s_at	AF060922	BNIP3L	NP_004322.1	BCL2/adenovirus E1B 19kDa interacting protein 3-like /// BCL2/adenovirus E1B 19kDa interacting protein 3-like
216397_s_at	AK024840	BOP1	NP_056016.1	block of proliferation 1
205750_at	NM_004332	BPHL	NP_004323.1	biphenyl hydrolase-like (serine hydrolase; breast epithelial mucin-associated antigen)
202427_s_at	NM_015415	BRP44	NP_056230.1	brain protein 44
208677_s_at	AL550657	BSG	NP_001719.2 /// NP_940991.1 /// NP_940992.1 /// NP_940993.1	basigin (OK blood group)
234643_x_at	AK025451	BUCS1	NP_443188.1	Acyl-CoA synthetase medium-chain family member 1
205839_s_at	NM_004758	BZRAP1	NP_004749.1	benzodiazapine receptor (peripheral) associated protein 1
202096_s_at	NM_000714	BZRP	NP_000705.2 /// NP_009295.2	benzodiazapine receptor (peripheral)
210455_at	AF050198	C10orf28	NP_055287.3	chromosome 10 open reading frame 28
233076_at	AL137551	C10orf39	NP_919279.1	chromosome 10 open reading frame 39
203482_at	AL133215	C10orf6	NP_060591.2	chromosome 10 open reading frame 6
239093_at	BG165743	C10orf65	NP_612422.2	chromosome 10 open reading frame 65
231282_at	AI939373	C10orf70	NP_060934.1	Chromosome 10 open reading frame 70
221434_s_at	NM_031210	C14orf156	NP_112487.1	chromosome 14 open reading frame 156 /// chromosome 14 open reading frame 156
218298_s_at	NM_024952	C14orf159	NP_079228.3	chromosome 14 open reading frame 159
242858_at	BF507638	C14orf2	NP_004885.1	Chromosome 14 open reading frame 2
237765_at	AA677293	C14orf68	NP_997000.2	chromosome 14 open reading frame 68
221932_s_at	AA133341	C14orf87	NP_057501.2	chromosome 14 open reading frame 87
205781_at	NM_004913	C16orf7	NP_004904.1	chromosome 16 open reading frame 7
223180_s_at	BC000892	C18orf55	NP_054896.1	chromosome 18 open reading frame 55
215325_x_at	AC004221	C19orf26	NP_689982.1	chromosome 19 open reading frame 26
208910_s_at	L04636	C1QBP	NP_001203.1	complement component 1, q subcomponent binding protein
226670_s_at	AL109839	C20orf119	---	Similar to embryonic poly(A) binding protein
234002_at	AL118506	C20orf135	NP_542189.1	chromosome 20 open reading frame 135
208879_x_at	BG469030	C20orf14	NP_036601.2	chromosome 20 open reading frame 14
217935_s_at	NM_018244	C20orf44	NP_060714.3 /// NP_955781.1 /// NP_955807.1	chromosome 20 open reading frame 44
224972_at	BF381837	C20orf52	NP_542786.1	chromosome 20 open reading frame 52
1552677_a_at	NM_015151	C21orf106	NP_055966.2 /// NP_996772.1 /// NP_996773.1 /// NP_996774.1	chromosome 21 open reading frame 106
202217_at	NM_004649	C21orf33	NP_004640.1 /// NP_937798.1	chromosome 21 open reading frame 33
224932_at	AI814909	C22orf16	NP_998885.1	chromosome 22 open reading frame 16
217883_at	NM_015702	C2orf25	NP_056517.1	chromosome 2 open reading frame 25
216305_s_at	AC005034	C2orf3	NP_003194.3	chromosome 2 open reading frame 3
240232_at	AA503803	C3orf1	NP_057673.2	Chromosome 3 open reading frame 1
1561430_s_at	BC035248	C3orf15	NP_203528.2	chromosome 3 open reading frame 15
222672_at	AA708831	C6orf149	NP_065141.3	chromosome 6 open reading frame 149
233327_at	AL137544	C6orf157	NP_944602.1	chromosome 6 open reading frame 157
234175_at	AK027195	C6orf206	NP_689945.2	Chromosome 6 open reading frame 206
224860_at	AL137489	C9orf123	NP_219500.1	chromosome 9 open reading frame 123
232270_at	AL137535	C9orf3	NP_116212.3	Chromosome 9 open reading frame 3
1562559_at	BC042201	C9orf89	NP_115686.2	chromosome 9 open reading frame 89
221865_at	BF969986	C9orf91	NP_694590.2	chromosome 9 open reading frame 91
207421_at	NM_001739	CA5A	NP_001730.1	carbonic anhydrase VA, mitochondrial
207129_at	NM_007220	CA5B	NP_009151.1	carbonic anhydrase VB, mitochondrial
213363_at	AW170549	CA5BL	XP_291346.4	carbonic anhydrase VB-like
218168_s_at	NM_020247	CABC1	NP_064632.2	chaperone, ABC1 activity of bc1 complex like (S. pombe)
234796_at	AC004882	CABP7	NP_872333.1	calcium binding protein 7
202715_at	NM_004341	CAD	NP_004332.2	carbamoyl-phosphate synthetase 2, aspartate transcarbamylase, and dihydroorotase
208852_s_at	AI761759	CANX	NP_001019820.1 /// NP_001737.1	calnexin
213373_s_at	BF439983	CASP8	NP_001219.2 /// NP_203519.1 /// NP_203520.1 /// NP_203521.1 /// NP_203522.1	caspase 8, apoptosis-related cysteine peptidase
240405_at	AA707411	CASQ1	NP_001222.2	Calsequestrin 1 (fast-twitch, skeletal muscle)
207317_s_at	NM_001232	CASQ2	NP_001223.1	calsequestrin 2 (cardiac muscle)
211922_s_at	AY028632	CAT	NP_001743.1	catalase /// catalase
203522_at	NM_005125	CCS	NP_005116.1	copper chaperone for superoxide dismutase
228748_at	AI653117	CD59	NP_000602.1 /// NP_976074.1 /// NP_976075.1 /// NP_976076.1	CD59 antigen p18-20 (antigen identified by monoclonal antibodies 16.3A5, EJ16, EJ30, EL32 and G344)
1561003_at	AF088013	CDH13	NP_001248.1	Cadherin 13, H-cadherin (heart)
218315_s_at	NM_016408	CDK5RAP1	NP_057166.3 /// NP_057492.2	CDK5 regulatory subunit associated protein 1
228861_at	BE046983	CDS2	NP_003809.1	CDP-diacylglycerol synthase (phosphatidate cytidylyltransferase) 2
218592_s_at	NM_017829	CECR5	NP_060299.4 /// NP_149061.1	cat eye syndrome chromosome region, candidate 5
41660_at	AL031588	CELSR1	NP_055061.1	cadherin, EGF LAG seven-pass G-type receptor 1 (flamingo homolog, Drosophila)
222876_s_at	AI761520	CENTA2	NP_060874.1	centaurin, alpha 2
224663_s_at	BF576053	CFL2	NP_068733.1 /// NP_619579.1	cofilin 2 (muscle)
243239_at	AI033500	CGI-51	NP_056195.2	Sorting and assembly machinery component 50 homolog (S. cerevisiae)
223649_s_at	AF317711	CGI-69	NP_057100.1	CGI-69 protein
217720_at	NM_016139	CHCHD2	NP_057223.1	coiled-coil-helix-coiled-coil-helix domain containing 2
217972_at	NM_017812	CHCHD3	NP_060282.1	coiled-coil-helix-coiled-coil-helix domain containing 3
224462_s_at	BC006123	CHCHD6	NP_115719.1	coiled-coil-helix-coiled-coil-helix domain containing 6 /// coiled-coil-helix-coiled-coil-helix domain containing 6
231994_at	AJ272267	CHDH	NP_060867.1	choline dehydrogenase
204193_at	NM_005198	CHKB	NP_005189.2 /// NP_689466.1	choline kinase beta
210069_at	U62733	CHKB /// CPT1B	NP_004368.1 /// NP_005189.2 /// NP_689451.1 /// NP_689452.1 /// NP_689453.1 /// NP_689466.1	choline kinase beta /// carnitine palmitoyltransferase 1B (muscle)
221295_at	NM_001279	CIDEA	NP_001270.1 /// NP_938031.1	cell death-inducing DFFA-like effector a
221188_s_at	NM_014430	CIDEB	NP_055245.1	cell death-inducing DFFA-like effector b
216194_s_at	AD001527	CKAP1	NP_001272.2	cytoskeleton associated protein 1
226526_s_at	BG165420	CKAP4	NP_006816.2	Cytoskeleton-associated protein 4
200884_at	NM_001823	CKB	NP_001814.2	creatine kinase, brain
202712_s_at	NM_020990	CKMT1B /// CKMT1A	NP_001015001.1 /// NP_066270.1	creatine kinase, mitochondrial 1B /// creatine kinase, mitochondrial 1A
205295_at	NM_001825	CKMT2	NP_001816.1	creatine kinase, mitochondrial 2 (sarcomeric)
208659_at	AF034607	CLIC1	NP_001279.2	chloride intracellular channel 1
243847_at	AW418655	CLIC4	NP_039234.1	Chloride intracellular channel 4
209275_s_at	AF015593	CLN3	NP_000077.1	ceroid-lipofuscinosis, neuronal 3, juvenile (Batten, Spielmeyer-Vogt disease)
202799_at	NM_006012	CLPP	NP_006003.1	ClpP caseinolytic peptidase, ATP-dependent, proteolytic subunit homolog (E. coli)
223507_at	AL136922	CLPX	NP_006651.2	ClpX caseinolytic peptidase X homolog (E. coli)
1564822_at	AL137609	CNGA3	NP_001289.1	Cyclic nucleotide gated channel alpha 3
220166_at	NM_020348	CNNM1	NP_065081.1	cyclin M1
229031_at	AI923713	CNNM3	NP_060093.3 /// NP_951060.1	Cyclin M3
238863_x_at	AI524240	COG8	NP_115758.2	Peptide deformylase-like protein
234951_s_at	AL080250	COL12A1	NP_004361.2 /// NP_542376.1	collagen, type XII, alpha 1
221227_x_at	NM_017421	COQ3	NP_059117.2	coenzyme Q3 homolog, methyltransferase (yeast) /// coenzyme Q3 homolog, methyltransferase (yeast)
218328_at	NM_016035	COQ4	NP_057119.1	coenzyme Q4 homolog (yeast)
226594_at	AA528157	COQ6	NP_872282.1 /// NP_872286.1	Coenzyme Q6 homolog (yeast)
209745_at	AK024291	COQ7	NP_057222.2	coenzyme Q7 homolog, ubiquinone (yeast)
239402_at	AW117206	COX10	NP_001294.2	COX10 homolog, cytochrome c oxidase assembly protein, heme A: farnesyltransferase (yeast)
239760_at	AI198212	COX11	NP_004366.1	COX11 homolog, cytochrome c oxidase assembly protein (yeast)
214277_at	AI376724	COX11 /// COX11P	NP_004366.1	COX11 homolog, cytochrome c oxidase assembly protein (yeast) /// COX11 homolog, cytochrome c oxidase assembly protein (yeast) pseudogene
223281_s_at	AF026850	COX15	NP_004367.2 /// NP_510870.1	COX15 homolog, cytochrome c oxidase assembly protein (yeast)
203880_at	NM_005694	COX17	NP_005685.1	COX17 homolog, cytochrome c oxidase assembly protein (yeast)
213758_at	AW337510	COX4I1	NP_001852.1	cytochrome c oxidase subunit IV isoform 1
232761_at	AL117381	COX4I2	NP_115998.2	cytochrome c oxidase subunit IV isoform 2 (lung)
203663_s_at	NM_004255	COX5A	NP_004246.1	cytochrome c oxidase subunit Va
213735_s_at	AI557312	COX5B	NP_001853.2	cytochrome c oxidase subunit Vb
224344_at	AF020589	COX6A1	NP_004364.2	cytochrome c oxidase subunit VIa polypeptide 1 /// cytochrome c oxidase subunit VIa polypeptide 1
206353_at	NM_005205	COX6A2	NP_005196.1	cytochrome c oxidase subunit VIa polypeptide 2
201441_at	NM_001863	COX6B1	NP_001854.1	cytochrome c oxidase subunit Vib polypeptide 1 (ubiquitous)
1553367_a_at	NM_144613	COX6B2	NP_653214.2	cytochrome c oxidase subunit VIb polypeptide 2 (testis)
201754_at	NM_004374	COX6C	NP_004365.1	cytochrome c oxidase subunit VIc
204570_at	NM_001864	COX7A1	NP_001855.1	cytochrome c oxidase subunit VIIa polypeptide 1 (muscle)
201597_at	NM_001865	COX7A2	NP_001856.1	cytochrome c oxidase subunit VIIa polypeptide 2 (liver)
201256_at	NM_004718	COX7A2L	NP_004709.2	cytochrome c oxidase subunit VIIa polypeptide 2 like
202110_at	NM_001866	COX7B	NP_001857.1	cytochrome c oxidase subunit VIIb
231265_at	AI126453	COX7B2	NP_570972.1	cytochrome c oxidase subunit VIIb2
213846_at	AA382702	COX7C	NP_001858.1	cytochrome c oxidase subunit VIIc
201119_s_at	NM_004074	COX8A	NP_004065.1	cytochrome c oxidase subunit 8A (ubiquitous)
231487_at	AW269746	COX8C	NP_892016.1	cytochrome c oxidase subunit 8C
234059_at	AU147174	CPOX	NP_000088.3	Coproporphyrinogen oxidase
237987_x_at	AV657741	CPS1	NP_001866.2	Carbamoyl-phosphate synthetase 1, mitochondrial
210687_at	BC000185	CPT1A	NP_001027017.1 /// NP_001867.2	carnitine palmitoyltransferase 1A (liver)
227468_at	AL565745	CPT1C	NP_689572.1	carnitine palmitoyltransferase 1C
204264_at	NM_000098	CPT2	NP_000089.1	carnitine palmitoyltransferase II
227860_at	NM_019609	CPXM	NP_062555.1	carboxypeptidase X (M14 family)
209522_s_at	BC000723	CRAT	NP_000746.2 /// NP_003994.2 /// NP_659006.1	carnitine acetyltransferase
222533_at	AI676103	CRBN	NP_057386.2	cereblon
209674_at	D83702	CRY1	NP_004066.1	cryptochrome 1 (photolyase-like)
209283_at	AF007162	CRYAB	NP_001876.1	crystallin, alpha B
202950_at	NM_001889	CRYZ	NP_001880.2	crystallin, zeta (quinone reductase)
208660_at	BC000105	CS	NP_004068.2 /// NP_938083.1	citrate synthase
209981_at	AL023553	CSDC2	NP_055275.1	cold shock domain containing C2, RNA binding
229428_at	AI400463	CTGLF1	NP_597703.1	Centaurin, gamma-like family, member 1
200838_at	NM_001908	CTSB	NP_001899.1 /// NP_680090.1 /// NP_680091.1 /// NP_680092.1 /// NP_680093.1	cathepsin B
200766_at	NM_001909	CTSD	NP_001900.1	cathepsin D (lysosomal aspartyl peptidase)
222269_at	W87634	CXorf33	NP_940852.1	chromosome X open reading frame 33
209366_x_at	M22865	CYB5	NP_001905.1 /// NP_683725.1	cytochrome b-5
201633_s_at	AW235051	CYB5-M	NP_085056.1	outer mitochondrial membrane cytochrome b5
1554574_a_at	AF361370	CYB5R3	NP_000389.1 /// NP_015565.1	cytochrome b5 reductase 3
229445_at	AI393352	CYBA	NP_000092.2	cytochrome b-245, alpha polypeptide
203923_s_at	NM_000397	CYBB	NP_000388.2	cytochrome b-245, beta polypeptide (chronic granulomatous disease)
217889_s_at	NM_024843	CYBRD1	NP_079119.2	cytochrome b reductase 1
201066_at	NM_001916	CYC1	NP_001907.2	cytochrome c-1
244546_at	AI760495	CYCS	NP_061820.1	cytochrome c, somatic
204309_at	NM_000781	CYP11A1	NP_000772.1	cytochrome P450, family 11, subfamily A, polypeptide 1 /// cytochrome P450, family 11, subfamily A, polypeptide 1
214610_at	AV702430	CYP11B1	NP_000488.3 /// NP_001021384.1	cytochrome P450, family 11, subfamily B, polypeptide 1
214630_at	X54741	CYP11B2	NP_000489.2	cytochrome P450, family 11, subfamily B, polypeptide 2
1562573_at	AK094106	CYP17A1	NP_000093.1	Cytochrome P450, family 17, subfamily A, polypeptide 1
206504_at	NM_000782	CYP24A1	NP_000773.2	cytochrome P450, family 24, subfamily A, polypeptide 1
203979_at	NM_000784	CYP27A1	NP_000775.1	cytochrome P450, family 27, subfamily A, polypeptide 1
205676_at	NM_000785	CYP27B1	NP_000776.1	cytochrome P450, family 27, subfamily B, polypeptide 1
207406_at	NM_000780	CYP7A1	NP_000771.1	cytochrome P450, family 7, subfamily A, polypeptide 1
208822_s_at	U18321	DAP3	NP_004623.1 /// NP_387506.1	death associated protein 3
218365_s_at	AI765051	DARS2	NP_060592.2	aspartyl-tRNA synthetase 2 (mitochondrial)
218443_s_at	NM_018959	DAZAP1	NP_061832.2 /// NP_733829.1	DAZ associated protein 1
202428_x_at	NM_020548	DBI	NP_065438.1	diazepam binding inhibitor (GABA receptor modulator, acyl-Coenzyme A binding protein)
205369_x_at	J03208	DBT	NP_001909.1	dihydrolipoamide branched chain transacylase E2
209759_s_at	BC002746	DCI	NP_001910.2	dodecenoyl-Coenzyme A delta isomerase (3,2 trans-enoyl-Coenzyme A isomerase)
203261_at	NM_006571	DCTN6	NP_006562.1	dynactin 6
217973_at	NM_016286	DCXR	NP_057370.1	dicarbonyl/L-xylulose reductase
203784_s_at	BG477502	DDX28	NP_060850.1	DEAD (Asp-Glu-Ala-Asp) box polypeptide 28
236432_at	AA682425	DECR1	NP_001350.1	2,4-dienoyl CoA reductase 1, mitochondrial
209549_s_at	BC001121	DGUOK	NP_001920.2 /// NP_550437.1 /// NP_550438.1 /// NP_550439.1 /// NP_550440.1	deoxyguanosine kinase
213632_at	M94065	DHODH	NP_001020364.1 /// NP_001352.2	dihydroorotate dehydrogenase
1569672_at	BC015609	DHRS4	NP_066284.2	Dehydrogenase/reductase (SDR family) member 4
219350_s_at	NM_019887	DIABLO	NP_063940.1 /// NP_620307.1 /// NP_620308.1	diablo homolog (Drosophila)
244048_x_at	R40701	DISC1	NP_001012975.1 /// NP_001012976.1 /// NP_001012977.1 /// NP_061132.2	Disrupted in schizophrenia 1
207759_s_at	NM_025068	DISC1 /// C1orf136	NP_001012975.1 /// NP_001012976.1 /// NP_001012977.1 /// NP_061132.2 /// XP_375410.1	disrupted in schizophrenia 1 /// chromosome 1 open reading frame 136
221311_x_at	NM_020466	DJ122O8.2	NP_065199.1	hypothetical protein dJ122O8.2
227669_at	AI654636	DKFZP564B167	NP_056230.1	Brain protein 44
233613_x_at	AU156209	DKFZP566E144	NP_056338.1	REX2, RNA exonuclease 2 homolog (S. cerevisiae)
214717_at	AL137534	DKFZp434H1419	---	hypothetical protein DKFZp434H1419
234925_at	AL137562	DKFZp434O0320	XP_375378.1	hypothetical protein DKFZp434O0320
232634_at	AL137518	DKFZp566F0947	---	Hypothetical gene DKFZp566F0947
223334_at	AL136941	DKFZp586C1924	NP_115649.1	hypothetical protein DKFZp586C1924
212568_s_at	BF978872	DLAT	NP_001922.2	dihydrolipoamide S-acetyltransferase (E2 component of pyruvate dehydrogenase complex)
230426_at	BF212846	DLD	NP_000099.1	Dihydrolipoamide dehydrogenase (E3 component of pyruvate dehydrogenase complex, 2-oxo-glutarate complex, branched chain keto acid dehydrogenase complex)
215210_s_at	S72422	DLST /// DLSTP	NP_001924.2	dihydrolipoamide S-succinyltransferase (E2 component of 2-oxo-glutarate complex) /// dihydrolipoamide S-succinyltransferase pseudogene (E2 component of 2-oxo-glutarate complex)
231790_at	AA676742	DMGDH	NP_037523.2	dimethylglycine dehydrogenase
217066_s_at	M87313	DMPK	NP_004400.4	dystrophia myotonica-protein kinase
1553159_at	NM_003777	DNAH11	NP_003768.2	dynein, axonemal, heavy polypeptide 11
200881_s_at	NM_001539	DNAJA1	NP_001530.1	DnaJ (Hsp40) homolog, subfamily A, member 1
1554078_s_at	BC032100	DNAJA3	NP_005138.2	DnaJ (Hsp40) homolog, subfamily A, member 3
241785_at	AA613520	DNAJC11	NP_060668.1	DnaJ (Hsp40) homolog, subfamily C, member 11
218435_at	NM_013238	DNAJC15	NP_037370.2	DnaJ (Hsp40) homolog, subfamily C, member 15
225358_at	AI003794	DNAJC19	NP_660304.1 /// NP_957711.1 /// NP_957712.1 /// NP_957713.1	DnaJ (Hsp40) homolog, subfamily C, member 19
214992_s_at	AD000092	DNASE2	NP_001366.1	deoxyribonuclease II, lysosomal
215116_s_at	AF035321	DNM1	NP_001005336.1 /// NP_004399.2	dynamin 1
232143_at	AL137524	DNM1DN11-5 /// LOC400475 /// DNM1DN11-6 /// LOC440301 /// DNM1DN11-13	XP_378538.1 /// XP_378553.1 /// XP_498619.1 /// XP_498620.1 /// XP_498621.1	DNM1DN11.5 duplicon /// hypothetical gene supported by BC041891 /// DNM1DN11.6 duplicon /// hypothetical gene supported by AL137524 /// DNM1DN11.13 duplicon
237797_at	AW615336	DNM1L	NP_005681.1 /// NP_036192.1 /// NP_036193.1	Dynamin 1-like
226154_at	AL043631	DNM1L /// CGI-04	NP_005681.1 /// NP_036192.1 /// NP_036193.1 /// NP_057020.1	Dynamin 1-like /// Tyrosyl-tRNA synthetase 2 (mitochondrial)
209839_at	AL136712	DNM3	NP_056384.2	dynamin 3
232985_s_at	AK022821	DPPA4	NP_060659.2	developmental pluripotency associated 4
1563482_at	AL833091	DPYSL2	NP_001377.1	Dihydropyrimidinase-like 2
236055_at	H58606	DQX1	NP_598376.1	DEAQ box polypeptide 1 (RNA-dependent ATPase)
215800_at	AL137592	DUOX1	NP_059130.2 /// NP_787954.1	dual oxidase 1
230402_at	AL160175	DUSP15	NP_001012662.1 /// NP_542178.2 /// NP_817130.1	dual specificity phosphatase 15
209932_s_at	U90223	DUT	NP_001020419.1 /// NP_001020420.1 /// NP_001939.1	dUTP pyrophosphatase
204858_s_at	NM_001953	ECGF1	NP_001944.1	endothelial cell growth factor 1 (platelet-derived)
200789_at	NM_001398	ECH1	NP_001389.2	enoyl Coenzyme A hydratase 1, peroxisomal
239574_at	AA894564	ECHDC3	NP_078969.2	Enoyl Coenzyme A hydratase domain containing 3
201135_at	NM_004092	ECHS1	NP_004083.2	enoyl Coenzyme A hydratase, short chain, 1, mitochondrial
204540_at	NM_001958	EEF1A2	NP_001949.1	eukaryotic translation elongation factor 1 alpha 2
1563840_at	BC040569	EFTUD1	NP_078856.3	elongation factor Tu GTP binding domain containing 1
221870_at	AI417917	EHD2	NP_055416.2	EH-domain containing 2
205222_at	NM_001966	EHHADH	NP_001957.2	enoyl-Coenzyme A, hydratase/3-hydroxyacyl Coenzyme A dehydrogenase
228307_at	AL137580	EMILIN3	NP_443078.1	elastin microfibril interfacer 3
232531_at	AL137578	EMX2OS	---	empty spiracles homolog 2 (Drosophila) opposite strand
204824_at	NM_004435	ENDOG	NP_004426.2	endonuclease G
211117_x_at	AF124790	ESR2	NP_001428.1	estrogen receptor 2 (ER beta)
201931_at	NM_000126	ETFA	NP_000117.1	electron-transfer-flavoprotein, alpha polypeptide (glutaric aciduria II)
240933_at	AI341344	ETFB	NP_001014763.1 /// NP_001976.1	Electron-transfer-flavoprotein, beta polypeptide
33494_at	S69232	ETFDH	NP_004444.1	electron-transferring-flavoprotein dehydrogenase
204034_at	NM_014297	ETHE1	NP_055112.2	ethylmalonic encephalopathy 1
235978_at	AI766029	FABP4	NP_001433.1	Fatty acid binding protein 4, adipocyte
227960_s_at	AW070436	FAHD1	NP_001018114.1 /// NP_112485.1	fumarylacetoacetate hydrolase domain containing 1
204283_at	NM_006567	FARS2	NP_006558.1	phenylalanine-tRNA synthetase 2 (mitochondrial)
216602_s_at	AD000092	FARSLA	NP_004452.1	phenylalanine-tRNA synthetase-like, alpha subunit
228277_at	AL137589	FBXL19	NP_061958.1	F-box and leucine-rich repeat protein 19
232573_at	AL389956	FBXO32	NP_478136.1 /// NP_680482.1	F-box protein 32
212991_at	AL137520	FBXO9	NP_036479.1 /// NP_258441.1 /// NP_258442.2	F-box protein 9
203647_s_at	M18003	FDX1	NP_004100.1	ferredoxin 1
207813_s_at	NM_004110	FDXR	NP_004101.1 /// NP_077728.1	ferredoxin reductase
203116_s_at	NM_000140	FECH	NP_000131.2 /// NP_001012533.1	ferrochelatase (protoporphyria)
214589_at	AL119322	FGF12	NP_004104.3 /// NP_066360.1	fibroblast growth factor 12
203032_s_at	AI363836	FH	NP_000134.2	fumarate hydratase
202041_s_at	NM_004214	FIBP	NP_004205.2 /// NP_942600.1	fibroblast growth factor (acidic) intracellular binding protein
1552921_a_at	NM_022116	FIGNL1	NP_071399.2	fidgetin-like 1
222007_s_at	N95418	FKBP8	NP_036313.3	FK506 binding protein 8, 38kDa /// FK506 binding protein 8, 38kDa
229731_at	AL160175	FKHL18	NP_004109.1	forkhead-like 18 (Drosophila)
202372_at	BF240652	FLJ10326	NP_060530.3	Isoleucine-tRNA synthetase 2, mitochondrial
237741_at	AW514168	FLJ10618	NP_060625.1	Solute carrier family 25, member 36
225573_at	AL518293	FLJ12592	NP_115545.3	putative acyl-CoA dehydrogenase
200979_at	BF739979	FLJ16518	NP_001001671.1	Mitogen-activated protein kinase kinase kinase 15
234236_at	AL137611	FLJ20294	NP_060219.2	hypothetical protein FLJ20294
217961_at	NM_017875	FLJ20551	NP_060345.1	hypothetical protein FLJ20551
220061_at	NM_017888	FLJ20581	NP_060358.2	hypothetical protein FLJ20581
218844_at	NM_025149	FLJ20920	NP_079425.2	hypothetical protein FLJ20920
218842_at	NM_024604	FLJ21908	NP_078880.1	hypothetical protein FLJ21908
219616_at	NM_024560	FLJ21963	NP_078836.1	FLJ21963 protein
220707_s_at	NM_024955	FLJ23322	NP_079231.3	hypothetical protein FLJ23322
234661_at	AL137530	FLJ23754	NP_689888.1	Hypothetical protein FLJ23754
226612_at	H17038	FLJ25076	XP_059689.3	similar to CG4502-PA
1553797_a_at	NM_153011	FLJ30594	---	hypothetical locus FLJ30594
227442_at	BG283902	FLJ38991	NP_001028932.1 /// NP_776188.1	mitochondrial COX18
220824_at	NM_017674	FLJ40083	NP_872434.1	Hypothetical protein FLJ40083
202945_at	NM_004957	FPGS	NP_001018088.1 /// NP_004948.4	folylpolyglutamate synthase
218103_at	NM_017647	FTSJ3	NP_060117.2	FtsJ homolog 3 (E. coli)
222481_at	W67995	FXC1	NP_036324.1	fracture callus 1 homolog (rat)
205565_s_at	NM_000144	FXN	NP_000135.2 /// NP_852090.1	frataxin
205384_at	NM_005031	FXYD1	NP_005022.2 /// NP_068702.1	FXYD domain containing ion transport regulator 1 (phospholemman)
202275_at	NM_000402	G6PD	NP_000393.2	glucose-6-phosphate dehydrogenase
205278_at	NM_000817	GAD1	NP_000808.2 /// NP_038473.2	glutamate decarboxylase 1 (brain, 67kDa)
33579_i_at	Z97630	GALR3	NP_003605.1	galanin receptor 3
213453_x_at	BF689355	GAPDH	NP_002037.2	glyceraldehyde-3-phosphate dehydrogenase
208693_s_at	D30658	GARS	NP_002038.1	glycyl-tRNA synthetase
203178_at	NM_001482	GATM	NP_001473.1	glycine amidinotransferase (L-arginine:glycine amidinotransferase)
232285_at	BE504201	GBAS	NP_001474.1	Glioblastoma amplified sequence
205164_at	NM_014291	GCAT	NP_055106.1	glycine C-acetyltransferase (2-amino-3-ketobutyrate coenzyme A ligase)
203500_at	NM_000159	GCDH	NP_000150.1 /// NP_039663.1	glutaryl-Coenzyme A dehydrogenase
211167_s_at	M69051	GCK	NP_000153.1 /// NP_277042.1 /// NP_277043.1	glucokinase (hexokinase 4, maturity onset diabetes of the young 2)
213133_s_at	AW237404	GCSH	NP_004474.2	glycine cleavage system protein H (aminomethyl carrier)
200008_s_at	D13988	GDI2	NP_001485.2	GDP dissociation inhibitor 2 /// GDP dissociation inhibitor 2
204660_at	NM_005262	GFER	NP_005253.3	growth factor, augmenter of liver regeneration (ERV1 homolog, S. cerevisiae)
232296_s_at	AK000780	GFM1	NP_079272.4	G elongation factor, mitochondrial 1
231918_s_at	AK025314	GFM2	NP_115756.2 /// NP_733781.1 /// NP_733792.1	G elongation factor, mitochondrial 2
64064_at	AI435089	GIMAP5	NP_060854.2	GTPase, IMAP family member 5
221415_s_at	NM_030772	GJA10	NP_110399.2	gap junction protein, alpha 10, 59kDa /// gap junction protein, alpha 10, 59kDa
214681_at	AI830490	GK	NP_000158.1 /// NP_976325.1	glycerol kinase
215430_at	AA757089	GK2	NP_149991.2	glycerol kinase 2
204836_at	NM_000170	GLDC	NP_000161.1	glycine dehydrogenase (decarboxylating; glycine decarboxylase, glycine cleavage system protein P)
219933_at	NM_016066	GLRX2	NP_057150.2 /// NP_932066.1	glutaredoxin 2
203157_s_at	AB020645	GLS	NP_055720.2	glutaminase
1564707_x_at	AF110329	GLS2	NP_037399.2 /// NP_612633.1	glutaminase 2 (liver, mitochondrial)
200946_x_at	AI339331	GLUD1	NP_005262.1	glutamate dehydrogenase 1
210447_at	BC005111	GLUD2	NP_036216.2	glutamate dehydrogenase 2
200648_s_at	NM_002065	GLUL	NP_001028216.1 /// NP_001028228.1 /// NP_002056.2	glutamate-ammonia ligase (glutamine synthetase)
231683_at	AI793201	GLYAT	NP_005829.2 /// NP_964011.1	glycine-N-acyltransferase
227695_at	AW024547	GLYATL1	NP_542392.2	glycine-N-acyltransferase-like 1
212737_at	AL513583	GM2A	NP_000396.2	GM2 ganglioside activator
224681_at	BG028884	GNA12	NP_031379.2	guanine nucleotide binding protein (G protein) alpha 12
223488_s_at	BC000873	GNB4	NP_067642.1	guanine nucleotide binding protein (G protein), beta polypeptide 4
208813_at	BC000498	GOT1	NP_002070.1	glutamic-oxaloacetic transaminase 1, soluble (aspartate aminotransferase 1)
200708_at	NM_002080	GOT2	NP_002071.2	glutamic-oxaloacetic transaminase 2, mitochondrial (aspartate aminotransferase 2)
225420_at	AV699379	GPAM	NP_065969.2	glycerol-3-phosphate acyltransferase, mitochondrial
211613_s_at	U79250	GPD2	NP_000399.1	glycerol-3-phosphate dehydrogenase 2 (mitochondrial) /// glycerol-3-phosphate dehydrogenase 2 (mitochondrial)
232002_at	AW843302	GPI	NP_000166.2	Glucose phosphate isomerase
217405_x_at	AL031230	GPLD1	NP_001494.2 /// NP_803436.1	glycosylphosphatidylinositol specific phospholipase D1
1555533_at	AF411117	GPR103	NP_937822.1	G protein-coupled receptor 103
234450_at	AL121755	GPR73L1	NP_658986.1	G protein-coupled receptor 73-like 1
230907_at	AK000249	GPRC5C	NP_061123.3 /// NP_071319.2	G protein-coupled receptor, family C, group 5, member C
206709_x_at	NM_005309	GPT	NP_005300.1	glutamic-pyruvate transaminase (alanine aminotransferase)
200736_s_at	NM_000581	GPX1	NP_000572.2 /// NP_958799.1	glutathione peroxidase 1
201106_at	NM_002085	GPX4	NP_002076.2	glutathione peroxidase 4 (phospholipid hydroperoxidase)
214864_s_at	AK024386	GRHPR	NP_036335.1	glyoxylate reductase/hydroxypyruvate reductase
216041_x_at	AK023348	GRN	NP_001012497.1 /// NP_002078.1	granulin
212432_at	AL542571	GRPEL1	NP_079472.1	GrpE-like 1, mitochondrial (E. coli)
226881_at	BF185904	GRPEL2	NP_689620.2	GrpE-like 2, mitochondrial (E. coli)
237402_at	H05917	GSR	NP_000628.2	Glutathione reductase
217751_at	NM_015917	GSTK1	NP_057001.1	glutathione S-transferase kappa 1
209531_at	BC001453	GSTZ1	NP_001504.2 /// NP_665877.1 /// NP_665878.1	glutathione transferase zeta 1 (maleylacetoacetate isomerase)
213835_x_at	AL524262	GTPBP3	NP_116009.1 /// NP_598399.1	GTP binding protein 3 (mitochondrial)
215841_at	AL096814	GUCA1B	NP_002089.3	guanylate cyclase activator 1B (retina)
202282_at	NM_004493	HADH2	NP_004484.1	hydroxyacyl-Coenzyme A dehydrogenase, type II
233012_at	AU143876	HADHA	NP_000173.2	Hydroxyacyl-Coenzyme A dehydrogenase/3-ketoacyl-Coenzyme A thiolase/enoyl-Coenzyme A hydratase (trifunctional protein), alpha subunit
201007_at	NM_000183	HADHB	NP_000174.1	hydroxyacyl-Coenzyme A dehydrogenase/3-ketoacyl-Coenzyme A thiolase/enoyl-Coenzyme A hydratase (trifunctional protein), beta subunit
211569_s_at	AF001903	HADHSC	NP_005318.1	L-3-hydroxyacyl-Coenzyme A dehydrogenase, short chain
205012_s_at	NM_005326	HAGH	NP_005317.1	hydroxyacylglutathione hydrolase
244865_at	AI420119	HAX1	NP_001018238.1 /// NP_006109.2	HCLS1 associated protein X-1
211745_x_at	BC005931	HBA1 /// HBA2	NP_000508.1 /// NP_000549.1	hemoglobin, alpha 1 /// hemoglobin, alpha 1 /// hemoglobin, alpha 2 /// hemoglobin, alpha 2
1562981_at	AY034472	HBB	NP_000509.1	Hemoglobin, beta
205919_at	NM_005330	HBE1	NP_005321.1	hemoglobin, epsilon 1 /// hemoglobin, epsilon 1
204419_x_at	NM_000184	HBG1 /// HBG2	NP_000175.1 /// NP_000550.2	hemoglobin, gamma A /// hemoglobin, gamma A /// hemoglobin, gamma G /// hemoglobin, gamma G
226007_at	AV715993	HBLD1	NP_919255.1	HESB like domain containing 1
203745_at	AI801013	HCCS	NP_005324.2	holocytochrome c synthase (cytochrome c heme-lyase)
202957_at	NM_005335	HCLS1	NP_005326.1	hematopoietic cell-specific Lyn substrate 1
226672_s_at	AL022328	HDAC10	NP_114408.3	histone deacetylase 10
207067_s_at	NM_002112	HDC	NP_002103.1	histidine decarboxylase
221256_s_at	NM_031219	HDHD3	NP_112496.1	haloacid dehalogenase-like hydrolase domain containing 3 /// haloacid dehalogenase-like hydrolase domain containing 3
218450_at	NM_015987	HEBP1	NP_057071.2	heme binding protein 1
208055_s_at	NM_015601	HERC4	NP_001017972.1 /// NP_056416.2 /// NP_071362.1	hect domain and RLD 4
222921_s_at	AF232238	HEY2	NP_036391.1	hairy/enhancer-of-split related with YRPW motif 2
215316_at	AL080180	HIBADH	NP_689953.1	3-hydroxyisobutyrate dehydrogenase
203711_s_at	NM_014362	HIBCH	NP_055177.2 /// NP_932164.1	3-hydroxyisobutyryl-Coenzyme A hydrolase
224415_s_at	AF356515	HINT2	NP_115982.1	histidine triad nucleotide binding protein 2 /// histidine triad nucleotide binding protein 2
218946_at	NM_015700	HIRIP5	NP_001002755.1 /// NP_001002756.1 /// NP_001002757.1 /// NP_056515.2	HIRA interacting protein 5
214522_x_at	NM_021065	HIST1H2AD /// HIST1H3D	NP_003521.2 /// NP_066409.1	histone 1, H2ad /// histone 1, H3d
200697_at	NM_000188	HK1	NP_000179.1 /// NP_277031.1 /// NP_277032.1 /// NP_277033.1 /// NP_277035.1	hexokinase 1
222305_at	AW975638	HK2	NP_000180.2	hexokinase 2
205936_s_at	NM_002115	HK3	NP_002106.1	hexokinase 3 (white cell)
1562399_at	BC041896	HLCS	NP_000402.3	Holocarboxylase synthetase (biotin-(proprionyl-Coenzyme A-carboxylase (ATP-hydrolysing)) ligase)
202772_at	NM_000191	HMGCL	NP_000182.2	3-hydroxymethyl-3-methylglutaryl-Coenzyme A lyase (hydroxymethylglutaricaciduria)
234559_at	AL137630	HMGCLL1	NP_061909.1	3-hydroxymethyl-3-methylglutaryl-Coenzyme A lyase-like 1
240110_at	AI090874	HMGCS2	NP_005509.1	3-hydroxy-3-methylglutaryl-Coenzyme A synthase 2 (mitochondrial)
1555653_at	BC012090	HNRPA3P1 /// HNRPA3 /// LOC387933	NP_919223.1 /// XP_370728.2	heterogeneous nuclear ribonucleoprotein A3 pseudogene 1 /// heterogeneous nuclear ribonucleoprotein A3 /// similar to heterogeneous nuclear ribonucleoprotein A3
218780_at	NM_013312	HOOK2	NP_037444.1	hook homolog 2 (Drosophila)
217354_s_at	AL022313	HPS1	NP_000186.2 /// NP_872575.1 /// NP_872576.1 /// NP_872577.1	Hermansky-Pudlak syndrome 1
203790_s_at	N54448	HRSP12	NP_005827.1	heat-responsive protein 12
223647_x_at	BC000004	HSC20	NP_741999.3	J-type co-chaperone HSC20
205404_at	NM_005525	HSD11B1	NP_005516.1 /// NP_861420.1	hydroxysteroid (11-beta) dehydrogenase 1
1563696_at	AL713635	HSD17B4	NP_000405.1	Hydroxysteroid (17-beta) dehydrogenase 4
205700_at	NM_003725	HSD17B6	NP_003716.2	hydroxysteroid (17-beta) dehydrogenase 6
213540_at	AL031228	HSD17B8	NP_055049.1	hydroxysteroid (17-beta) dehydrogenase 8
204515_at	NM_000862	HSD3B1	NP_000853.1	hydroxy-delta-5-steroid dehydrogenase, 3 beta- and steroid delta-isomerase 1
206294_at	NM_000198	HSD3B2	NP_000189.1	hydroxy-delta-5-steroid dehydrogenase, 3 beta- and steroid delta-isomerase 2
1559128_at	BM014995	HSDL2	NP_115679.2	hydroxysteroid dehydrogenase like 2
210189_at	D85730	HSPA1L	NP_005518.2	heat shock 70kDa protein 1-like
211538_s_at	U56725	HSPA2	NP_068814.2	heat shock 70kDa protein 2
210338_s_at	AB034951	HSPA8	NP_006588.1 /// NP_694881.1	heat shock 70kDa protein 8
200691_s_at	BC000478	HSPA9B	NP_004125.3	heat shock 70kDa protein 9B (mortalin-2)
211968_s_at	AI962933	HSPCA	NP_001017963.1 /// NP_005339.2	heat shock 90kDa protein 1, alpha
214359_s_at	AI218219	HSPCB	NP_031381.2	heat shock 90kDa protein 1, beta
241716_at	BF965447	HSPD1	NP_002147.2 /// NP_955472.1	heat shock 60kDa protein 1 (chaperonin)
205133_s_at	NM_002157	HSPE1	NP_002148.1	heat shock 10kDa protein 1 (chaperonin 10)
1566899_at	X53943	HSSUCCDH	---	succinate dehydrogenase flavoprotein subunit
211152_s_at	AF184911	HTRA2	NP_037379.1 /// NP_659540.1	HtrA serine peptidase 2
214673_s_at	AU140931	HUWE1	NP_113584.3	HECT, UBA and WWE domain containing 1
217900_at	NM_018060	IARS2	NP_060530.3	isoleucine-tRNA synthetase 2, mitochondrial
210045_at	AU151428	IDH2	NP_002159.2	isocitrate dehydrogenase 2 (NADP+), mitochondrial
202070_s_at	NM_005530	IDH3A	NP_005521.1	isocitrate dehydrogenase 3 (NAD+) alpha
210418_s_at	AF023265	IDH3B	NP_008830.2 /// NP_777280.1 /// NP_777281.1	isocitrate dehydrogenase 3 (NAD+) beta
202471_s_at	NM_004135	IDH3G	NP_004126.1 /// NP_777358.1	isocitrate dehydrogenase 3 (NAD+) gamma
229025_s_at	AW008627	IMMP1L	NP_659418.1	IMP1 inner mitochondrial membrane peptidase-like (S. cerevisiae)
1555571_at	BC008497	IMMP2L	NP_115938.1	IMP2 inner mitochondrial membrane peptidase-like (S. cerevisiae)
242361_at	T87111	IMMT	NP_006830.1	Inner membrane protein, mitochondrial (mitofilin)
221688_s_at	AL136913	IMP3	NP_060755.1	IMP3, U3 small nucleolar ribonucleoprotein, homolog (yeast)
216190_x_at	AA215854	ITGB1	NP_002202.2 /// NP_389647.1 /// NP_391987.1 /// NP_391988.1 /// NP_391989.1 /// NP_596867.1	integrin, beta 1 (fibronectin receptor, beta polypeptide, antigen CD29 includes MDF2, MSK12)
210740_s_at	AF279372	ITPK1	NP_055031.2	inositol 1,3,4-triphosphate 5/6 kinase
203681_at	M34192	IVD	NP_002216.1	isovaleryl Coenzyme A dehydrogenase
242298_x_at	AA621980	KARS	NP_005539.1	Lysyl-tRNA synthetase
234034_at	AL137510	KCNMB4	NP_055320.4	Potassium large conductance calcium-activated channel, subfamily M, beta member 4
32091_at	AB007915	KIAA0446	NP_055470.1	KIAA0446 gene product
1565681_s_at	N42910	KIAA0934	NP_055789.1	KIAA0934
215760_s_at	AC005390	KIAA0963	NP_055778.1	KIAA0963
224872_at	AB040896	KIAA1463	NP_775873.2	KIAA1463 protein
241216_at	AI821782	KIF1B	NP_055889.2 /// NP_904325.2	Kinesin family member 1B
211138_s_at	BC005297	KMO	NP_003670.1	kynurenine 3-monooxygenase (kynurenine 3-hydroxylase)
201596_x_at	NM_000224	KRT18	NP_000215.1 /// NP_954657.1	keratin 18
224460_s_at	BC006117	L2HGDH	NP_079160.1	L-2-hydroxyglutarate dehydrogenase /// L-2-hydroxyglutarate dehydrogenase
1552490_at	NM_145315	LACE1	NP_660358.2	lactation elevated 1
1552485_at	NM_171846	LACTB	NP_116246.2 /// NP_741982.1	lactamase, beta
222714_s_at	BC000878	LACTB2	NP_057111.1	lactamase, beta 2
217933_s_at	NM_015907	LAP3	NP_056991.2	leucine aminopeptidase 3
204016_at	NM_015340	LARS2	NP_056155.1	leucyl-tRNA synthetase 2, mitochondrial
204428_s_at	NM_000229	LCAT	NP_000220.1	lecithin-cholesterol acyltransferase
212531_at	NM_005564	LCN2	NP_005555.2	lipocalin 2 (oncogene 24p3)
213564_x_at	BE042354	LDHB	NP_002291.1	lactate dehydrogenase B
229241_at	AI623801	LDHD	NP_705690.2 /// NP_919417.1	lactate dehydrogenase D
218939_at	NM_012318	LETM1	NP_036450.1	leucine zipper-EF-hand containing transmembrane protein 1
223828_s_at	AF222694	LGALS12	NP_149092.2	lectin, galactoside-binding, soluble, 12 (galectin 12)
214045_at	BF056778	LIAS	NP_006850.2 /// NP_919433.1	lipoic acid synthetase
207348_s_at	NM_002311	LIG3	NP_002302.2 /// NP_039269.2	ligase III, DNA, ATP-dependent
205571_at	NM_015929	LIPT1	NP_057013.1 /// NP_660197.1 /// NP_660198.1 /// NP_660199.1 /// NP_660200.1	lipoyltransferase 1
214213_x_at	AA063189	LMNA	NP_005563.1 /// NP_733821.1 /// NP_733822.1	Lamin A/C
234493_at	AL137487	LOC116437	XP_378394.1	hypothetical protein LOC116437
214069_at	AA865601	LOC123876 /// ACSM2	NP_001010845.1 /// NP_872423.2	hypothetical protein LOC123876 /// acyl-CoA synthetase medium-chain family member 2
231847_at	Z97630	LOC129138	NP_620152.1	hypothetical protein BC014641
231640_at	AV654063	LOC144363	NP_001001660.1	Hypothetical protein LOC144363
232430_at	AL137491	LOC148696	---	hypothetical protein LOC148696
230495_at	AL137513	LOC150568	XP_379117.1	hypothetical protein LOC150568
1554542_at	BC025747	LOC153328	NP_660325.1	similar to CG4995 gene product
227464_at	AW025904	LOC197322	NP_777577.1	hypothetical protein LOC197322
1557411_s_at	AK094254	LOC203427	NP_660348.1	similar to solute carrier family 25 , member 16
236436_at	AI336233	LOC283130	NP_872362.1	hypothetical protein LOC283130
227382_at	AA649048	LOC283852	---	hypothetical protein LOC283852
215788_at	AL137547	LOC339457	NP_001003808.1	hypothetical protein LOC339457
234826_at	AL137596	LOC375295	XP_374020.2	Hypothetical gene supported by BC013438
239195_at	BF791698	LOC388361	XP_371034.2	similar to Elongation factor Tu, mitochondrial precursor (EF-Tu) (P43)
243083_at	AI693542	LOC401351 /// LOC401354	XP_376615.1 /// XP_376616.1 /// XP_379843.1 /// XP_379844.1	hypothetical gene supported by BC040831 /// hypothetical gene supported by BC040831
233804_at	AI026706	LOC440131	NP_001010918.1	similar to bA90M5.1 (novel protein)
239010_at	AI744280	LOC440160	XP_498571.1	hypothetical gene supported by AK022914; AK095211; BC016035; BC041856; BX248778
242131_at	AI535835	LOC440552	XP_496332.1	similar to OK/SW-CL.16
216545_at	AL049710	LOC441886	XP_497678.1	similar to Aspartate aminotransferase, mitochondrial precursor (Transaminase A) (Glutamate oxaloacetate transaminase-2)
221069_s_at	NM_016360	LOC51204	NP_057444.2	clone HQ0477 PRO0477p
203897_at	BE963444	LOC57149	NP_065157.1	hypothetical protein A-211C6.1
228841_at	AW299250	LOC90624	NP_859056.1	hypothetical protein LOC90624
243333_at	AI990016	LONP	NP_113678.2	Peroxisomal LON protease like
229663_at	AW574915	LONPL	NP_113678.2	peroxisomal LON protease like
209468_at	AB017498	LRP5	NP_002326.1	low density lipoprotein receptor-related protein 5
1557360_at	CA430402	LRPPRC	NP_573566.2	leucine-rich PPR-motif containing
203007_x_at	AF077198	LYPLA1	NP_006321.1	lysophospholipase I
207534_at	NM_002363	MAGEB1	NP_002354.2 /// NP_796379.1 /// NP_803134.1	melanoma antigen family B, 1
234534_at	AK000107	MAOA	NP_000231.1	Monoamine oxidase A
1561010_a_at	AF088019	MAOB	NP_000889.3	Monoamine oxidase B
203836_s_at	D84476	MAP3K5	NP_005914.1	mitogen-activated protein kinase kinase kinase 5
1556341_s_at	AK098058	MAPK12	NP_002960.2	Mitogen-activated protein kinase 12
210570_x_at	U35002	MAPK9	NP_002743.3 /// NP_620707.1 /// NP_620708.1 /// NP_620709.1	mitogen-activated protein kinase 9
243529_at	BE542381	MARS2	NP_612404.1	methionine-tRNA synthetase 2 (mitochondrial)
217231_s_at	AD000092	MAST1	NP_055790.1	microtubule associated serine/threonine kinase 1
41160_at	AC005943	MBD3	NP_003917.1	methyl-CpG binding domain protein 3
205458_at	BG034972	MC1R	NP_002377.3	melanocortin 1 receptor (alpha melanocyte stimulating hormone receptor)
238574_at	BF724944	MCART1	NP_219480.1	Mitochondrial carrier triple repeat 1
1561578_s_at	BC035919	MCART6	NP_001012773.1	mitochondrial carrier triple repeat 6
218440_at	NM_020166	MCCC1	NP_064551.2	methylcrotonoyl-Coenzyme A carboxylase 1 (alpha)
1556345_s_at	AF086534	MCCC2	NP_071415.1	Methylcrotonoyl-Coenzyme A carboxylase 2 (beta)
226238_at	AI934339	MCEE	NP_115990.2	methylmalonyl CoA epimerase
227012_at	AI823986	MCFP	NP_061331.2	mitochondrial carrier family protein
200796_s_at	BF594446	MCL1	NP_068779.1 /// NP_877495.1	myeloid cell leukemia sequence 1 (BCL2-related)
235374_at	AW952547	MDH1	NP_005908.1	Malate dehydrogenase 1, NAD (soluble)
233777_at	AK022137	MDH2	NP_005909.2	Malate dehydrogenase 2, NAD (mitochondrial)
204059_s_at	NM_002395	ME1	NP_002386.1	malic enzyme 1, NADP(+)-dependent, cytosolic
209397_at	BC000147	ME2	NP_002387.1	malic enzyme 2, NAD(+)-dependent, mitochondrial
231295_at	BE326351	ME3	NP_001014811.1 /// NP_006671.2	malic enzyme 3, NADP(+)-dependent, mitochondrial
218664_at	NM_016011	MECR	NP_001019903.1 /// NP_057095.2	mitochondrial trans-2-enoyl-CoA reductase
211801_x_at	AF329637	MFN1	NP_060397.2 /// NP_284941.2	mitofusin 1
1566105_at	BF724573	MFN2	NP_055689.1	mitofusin 2
226737_at	BG235908	MGC26694	NP_848621.1	hypothetical protein MGC26694
1555509_a_at	BC031671	MGC34725	NP_775908.1	hypothetical protein MGC34725
223296_at	BC004991	MGC4399	NP_115691.1	mitochondrial carrier protein
202365_at	BC004815	MGC5139	---	hypothetical protein MGC5139
201361_at	NM_024092	MGC5508	NP_076997.1	hypothetical protein MGC5508
231736_x_at	NM_020300	MGST1	NP_064696.1 /// NP_665707.1 /// NP_665734.1 /// NP_665735.1	microsomal glutathione S-transferase 1
233307_x_at	AK000073	MGST3	NP_004519.1	Microsomal glutathione S-transferase 3
224722_at	BE048628	MIB1	NP_065825.1	mindbomb homolog 1 (Drosophila)
204305_at	NM_005932	MIPEP	NP_005923.1	mitochondrial intermediate peptidase
218869_at	NM_012213	MLYCD	NP_036345.1	malonyl-CoA decarboxylase
239852_at	AL532029	MMAA	NP_758454.1	Methylmalonic aciduria (cobalamin deficiency) cblA type
242082_at	AA633861	MMAB	NP_443077.1	methylmalonic aciduria (cobalamin deficiency) cblB type
214812_s_at	D80006	MOBK1B	NP_060691.1	MOB1, Mps One Binder kinase activator-like 1B (yeast)
203686_at	NM_002434	MPG	NP_001015052.1 /// NP_001015054.1 /// NP_002425.2	N-methylpurine-DNA glycosylase
203949_at	NM_000250	MPO	NP_000241.1	myeloperoxidase
203524_s_at	NM_021126	MPST	NP_001013454.1 /// NP_001013458.1 /// NP_066949.1	mercaptopyruvate sulfurtransferase
204386_s_at	BF303597	MRP63	NP_076931.1	mitochondrial ribosomal protein 63
223154_at	AF212225	MRPL1	NP_064621.2	mitochondrial ribosomal protein L1
224671_at	AL571373	MRPL10	NP_660298.2 /// NP_683685.1	mitochondrial ribosomal protein L10
219162_s_at	NM_016050	MRPL11	NP_057134.1 /// NP_733934.1 /// NP_733935.1	mitochondrial ribosomal protein L11
229165_at	BF433010	MRPL12	NP_002940.2	Mitochondrial ribosomal protein L12
218049_s_at	NM_014078	MRPL13	NP_054797.2	mitochondrial ribosomal protein L13
225201_s_at	BF569593	MRPL14	NP_115487.2	mitochondrial ribosomal protein L14
218027_at	NM_014175	MRPL15	NP_054894.1	mitochondrial ribosomal protein L15
217980_s_at	NM_017840	MRPL16	NP_060310.1	mitochondrial ribosomal protein L16
222216_s_at	AK026857	MRPL17	NP_071344.1	mitochondrial ribosomal protein L17
217907_at	NM_014161	MRPL18	NP_054880.2	mitochondrial ribosomal protein L18
238448_at	BE544070	MRPL19	NP_055578.1	Mitochondrial ribosomal protein L19
218887_at	NM_015950	MRPL2	NP_057034.2	mitochondrial ribosomal protein L2
224803_s_at	AK024040	MRPL20	NP_060441.2	mitochondrial ribosomal protein L20
225315_at	BF344406	MRPL21	NP_852613.1 /// NP_852614.1 /// NP_852615.1 /// NP_852616.1	mitochondrial ribosomal protein L21
218339_at	NM_014180	MRPL22	NP_001014990.1 /// NP_054899.2	mitochondrial ribosomal protein L22
1562392_at	AL833465	MRPL23	NP_066957.2	Mitochondrial ribosomal protein L23
218270_at	NM_024540	MRPL24	NP_078816.2 /// NP_663781.1	mitochondrial ribosomal protein L24
224330_s_at	AB049647	MRPL27	NP_057588.1 /// NP_683411.1 /// NP_683412.1	mitochondrial ribosomal protein L27 /// mitochondrial ribosomal protein L27
204599_s_at	NM_006428	MRPL28	NP_006419.2	mitochondrial ribosomal protein L28
208787_at	BC003375	MRPL3	NP_009139.1	mitochondrial ribosomal protein L3
243801_x_at	AA971709	MRPL30	NP_057587.2 /// NP_660213.1 /// NP_660214.1	Mitochondrial ribosomal protein L30
225260_s_at	AL551823	MRPL32	NP_114109.1	mitochondrial ribosomal protein L32
203781_at	NM_004891	MRPL33	NP_004882.1 /// NP_663303.1	mitochondrial ribosomal protein L33
221692_s_at	AB049652	MRPL34	NP_076426.1	mitochondrial ribosomal protein L34 /// mitochondrial ribosomal protein L34
225255_at	AA810707	MRPL35	NP_057706.2 /// NP_663619.1	mitochondrial ribosomal protein L35
224331_s_at	AB049654	MRPL36	NP_115868.1	mitochondrial ribosomal protein L36 /// mitochondrial ribosomal protein L36
222993_at	AF325707	MRPL37	NP_057575.2	mitochondrial ribosomal protein L37
1561508_at	BC041881	MRPL38	NP_115867.1	mitochondrial ribosomal protein L38
218558_s_at	NM_017446	MRPL39	NP_059142.2 /// NP_542984.2	mitochondrial ribosomal protein L39
223742_at	BC000756	MRPL4	NP_057040.2 /// NP_666499.1 /// NP_666500.1	mitochondrial ribosomal protein L4
203152_at	NM_003776	MRPL40	NP_003767.2	mitochondrial ribosomal protein L40
227186_s_at	AI090841	MRPL41	NP_115866.1	mitochondrial ribosomal protein L41
222466_s_at	AL136659	MRPL42	NP_054769.1 /// NP_751917.1 /// NP_751918.1	mitochondrial ribosomal protein L42
230026_at	N74662	MRPL43	NP_115488.2 /// NP_789762.1 /// NP_789763.1 /// NP_789764.1	mitochondrial ribosomal protein L43
218202_x_at	NM_022915	MRPL44	NP_075066.1	mitochondrial ribosomal protein L44
224479_s_at	BC006235	MRPL45	NP_115727.3	mitochondrial ribosomal protein L45 /// mitochondrial ribosomal protein L45
219244_s_at	NM_022163	MRPL46	NP_071446.2	mitochondrial ribosomal protein L46
223480_s_at	AI189156	MRPL47	NP_065142.2 /// NP_817125.1	mitochondrial ribosomal protein L47
218281_at	NM_016055	MRPL48	NP_001025217.1 /// NP_057139.1	mitochondrial ribosomal protein L48
201717_at	NM_004927	MRPL49	NP_004918.1	mitochondrial ribosomal protein L49
243219_x_at	R55836	MRPL50	NP_061924.1	Mitochondrial ribosomal protein L50
1561144_at	AF086264	MRPL51	NP_057581.2	Mitochondrial ribosomal protein L51
226241_s_at	BG497211	MRPL52	NP_848026.1 /// NP_851312.1 /// NP_851313.1 /// NP_851821.1 /// NP_851822.1 /// NP_851823.1 /// NP_851824.1	mitochondrial ribosomal protein L52
225523_at	AV726817	MRPL53	NP_444278.1	mitochondrial ribosomal protein L53
225797_at	AV707568	MRPL54	NP_758455.1	mitochondrial ribosomal protein L54
225719_s_at	BG497783	MRPL55	NP_852106.1 /// NP_852119.1 /// NP_852120.1 /// NP_852121.1 /// NP_852127.1 /// NP_852128.1 /// NP_852129.1 /// NP_852130.1	mitochondrial ribosomal protein L55
211594_s_at	AB049636	MRPL9	NP_113608.1	mitochondrial ribosomal protein L9 /// mitochondrial ribosomal protein L9
218106_s_at	NM_018141	MRPS10	NP_060611.2	mitochondrial ribosomal protein S10
211595_s_at	AB049944	MRPS11	NP_073750.2 /// NP_789775.1	mitochondrial ribosomal protein S11 /// mitochondrial ribosomal protein S11
204331_s_at	NM_021107	MRPS12	NP_066930.1 /// NP_203526.1 /// NP_203527.1	mitochondrial ribosomal protein S12
203801_at	AA013164	MRPS14	NP_071383.1	mitochondrial ribosomal protein S14
221437_s_at	NM_031280	MRPS15	NP_112570.2	mitochondrial ribosomal protein S15 /// mitochondrial ribosomal protein S15
222499_at	BE964789	MRPS16	NP_057149.1	mitochondrial ribosomal protein S16
218982_s_at	NM_015969	MRPS17	NP_057053.1	mitochondrial ribosomal protein S17
218385_at	NM_018135	MRPS18A	NP_060605.1	mitochondrial ribosomal protein S18A
217408_at	AL050361	MRPS18B	NP_054765.1	mitochondrial ribosomal protein S18B
222948_s_at	NM_016067	MRPS18C	NP_057151.1	mitochondrial ribosomal protein S18C
218001_at	NM_016034	MRPS2	NP_057118.1	mitochondrial ribosomal protein S2
222997_s_at	BC004566	MRPS21	NP_061870.1 /// NP_114107.1	mitochondrial ribosomal protein S21
223448_x_at	AF063603	MRPS22	NP_064576.1	mitochondrial ribosomal protein S22
223156_at	BC000242	MRPS23	NP_057154.2	mitochondrial ribosomal protein S23
224948_at	BF970023	MRPS24	NP_114403.1	mitochondrial ribosomal protein S24
225477_s_at	AL138444	MRPS25	NP_071942.1	Mitochondrial ribosomal protein S25
227118_s_at	AA594308	MRPS26	NP_110438.1	Mitochondrial ribosomal protein S26
212145_at	D87453	MRPS27	NP_055899.1	mitochondrial ribosomal protein S27
236955_at	AA479492	MRPS28	NP_054737.1	Mitochondrial ribosomal protein S28
218398_at	NM_016640	MRPS30	NP_057724.2	mitochondrial ribosomal protein S30
238555_at	AW007410	MRPS31	NP_005821.1	Mitochondrial ribosomal protein S31
218654_s_at	NM_016071	MRPS33	NP_057155.1 /// NP_444263.1	mitochondrial ribosomal protein S33
218112_at	NM_023936	MRPS34	NP_076425.1	mitochondrial ribosomal protein S34
217942_at	NM_021821	MRPS35	NP_068593.2	mitochondrial ribosomal protein S35
240906_at	AI821750	MRPS36	NP_150597.1	Mitochondrial ribosomal protein S36
236779_at	BG539414	MRPS5	NP_114108.1	Mitochondrial ribosomal protein S5
212944_at	AK024896	MRPS6	NP_115865.1	Mitochondrial ribosomal protein S6
217932_at	NM_015971	MRPS7	NP_057055.1	mitochondrial ribosomal protein S7
226749_at	AL582429	MRPS9	NP_872578.1	mitochondrial ribosomal protein S9
237067_at	C15240	MRRF	NP_620132.1 /// NP_954645.1 /// NP_954646.1	Mitochondrial ribosome recycling factor
228542_at	AI631209	MRS2L	NP_065713.1	MRS2-like, magnesium homeostasis factor (S. cerevisiae)
231274_s_at	R92925	MSCP	NP_057696.1 /// NP_061049.2	Solute carrier family 25, member 37
200600_at	NM_002444	MSN	NP_002435.1	moesin
219451_at	NM_016064	MSRB2	NP_036360.2	methionine sulfoxide reductase B2
213132_s_at	AL022237	MT	NP_055322.1 /// NP_775738.3	malonyl-CoA:acyl carrier protein transacylase, mitochondrial
221619_s_at	AF189289	MTCH1	NP_055156.1	mitochondrial carrier homolog 1 (C. elegans)
242645_at	N58278	MTCH2	NP_055157.1	Mitochondrial carrier homolog 2 (C. elegans)
205106_at	NM_014221	MTCP1	NP_001018024.1 /// NP_001018025.1 /// NP_055036.1	mature T-cell proliferation 1
204871_at	NM_006980	MTERF	NP_008911.1	mitochondrial transcription termination factor
225346_at	NM_025198	MTERFD3	NP_001028222.1 /// NP_079474.2	MTERF domain containing 3
235689_at	AL563572	MTFMT	NP_640335.1	mitochondrial methionyl-tRNA formyltransferase
203207_s_at	BF214329	MTFR1	NP_055452.2	mitochondrial fission regulator 1
239846_at	AW451784	MTHFD1	NP_005947.2	Methylenetetrahydrofolate dehydrogenase (NADP+ dependent) 1, methenyltetrahydrofolate cyclohydrolase, formyltetrahydrofolate synthetase
231094_s_at	AL035086	MTHFD1L	NP_056255.2	methylenetetrahydrofolate dehydrogenase (NADP+ dependent) 1-like
201761_at	NM_006636	MTHFD2	NP_006627.1	methylenetetrahydrofolate dehydrogenase (NADP+ dependent) 2, methenyltetrahydrofolate cyclohydrolase
203095_at	NM_002453	MTIF2	NP_001005369.1 /// NP_002444.2	mitochondrial translational initiation factor 2
223357_s_at	AF265440	MTIF3	NP_690876.2	mitochondrial translational initiation factor 3
218716_x_at	NM_012123	MTO1	NP_036255.2 /// NP_598400.1	mitochondrial translation optimization 1 homolog (S. cerevisiae)
223172_s_at	AF060924	MTP18	NP_001003704.1 /// NP_057582.2	mitochondrial protein 18 kDa
244763_at	AA573449	MTRF1	NP_004285.2	mitochondrial translational release factor 1
215560_x_at	AU145135	MTRF1L	NP_061914.2	Mitochondrial translational release factor 1-like
225215_s_at	BF665339	MTRF1L /// LOC285442	NP_061914.2 /// XP_208320.4	mitochondrial translational release factor 1-like /// similar to mitochondrial translational release factor 1-like
203200_s_at	NM_024010	MTRR	NP_002445.1 /// NP_076915.1	5-methyltetrahydrofolate-homocysteine methyltransferase reductase
240466_at	AI732305	MTUS1	NP_001001924.1 /// NP_001001925.1 /// NP_001001927.1 /// NP_001001931.1 /// NP_065800.1	Mitochondrial tumor suppressor 1
210386_s_at	BC001906	MTX1	NP_002446.2 /// NP_942584.1	metaxin 1
203517_at	NM_006554	MTX2	NP_001006636.1 /// NP_006545.1	metaxin 2
1555610_at	BC009775	MULK	NP_060708.1	multiple substrate lipid kinase
202960_s_at	NM_000255	MUT	NP_000246.1	methylmalonyl Coenzyme A mutase
207727_s_at	NM_012222	MUTYH	NP_036354.1	mutY homolog (E. coli)
203359_s_at	AL525412	MYCBP	NP_036465.2	c-myc binding protein
205940_at	NM_002470	MYH3	NP_002461.1	myosin, heavy polypeptide 3, skeletal muscle, embryonic
208148_at	NM_017533	MYH4	NP_060003.1	myosin, heavy polypeptide 4, skeletal muscle
204737_s_at	NM_000257	MYH6 /// MYH7	NP_000248.1 /// NP_002462.1	myosin, heavy polypeptide 6, cardiac muscle, alpha (cardiomyopathy, hypertrophic 1) /// myosin, heavy polypeptide 7, cardiac muscle, beta
216265_x_at	AI292276	MYH7	NP_000248.1	myosin, heavy polypeptide 7, cardiac muscle, beta
218969_at	NM_016069	Magmas	NP_057153.8	mitochondria-associated protein involved in granulocyte-macrophage colony-stimulating factor signal transduction
225448_at	AL519376	NAPG	NP_003817.1	N-ethylmaleimide-sensitive factor attachment protein, gamma
202906_s_at	AF049895	NBN	NP_001019859.1 /// NP_002476.2	nibrin
202298_at	NM_004541	NDUFA1	NP_004532.1	NADH dehydrogenase (ubiquinone) 1 alpha subcomplex, 1, 7.5kDa
1554719_at	BC031332	NDUFA10	NP_004535.1	NADH dehydrogenase (ubiquinone) 1 alpha subcomplex, 10, 42kDa
228690_s_at	AI743115	NDUFA11	NP_783313.1	NADH dehydrogenase (ubiquinone) 1 alpha subcomplex, 11, 14.7kDa
223244_s_at	AF217092	NDUFA12	NP_061326.1	NADH dehydrogenase (ubiquinone) 1 alpha subcomplex, 12
220864_s_at	NM_015965	NDUFA13	NP_057049.3	NADH dehydrogenase (ubiquinone) 1 alpha subcomplex, 13
209223_at	BF434335	NDUFA2	NP_002479.1	NADH dehydrogenase (ubiquinone) 1 alpha subcomplex, 2, 8kDa
218563_at	NM_004542	NDUFA3	NP_004533.1	NADH dehydrogenase (ubiquinone) 1 alpha subcomplex, 3, 9kDa
217773_s_at	NM_002489	NDUFA4	NP_002480.1	NADH dehydrogenase (ubiquinone) 1 alpha subcomplex, 4, 9kDa
201304_at	NM_005000	NDUFA5	NP_004991.1	NADH dehydrogenase (ubiquinone) 1 alpha subcomplex, 5, 13kDa
202000_at	BC002772	NDUFA6	NP_002481.2	NADH dehydrogenase (ubiquinone) 1 alpha subcomplex, 6, 14kDa
202785_at	NM_005001	NDUFA7	NP_004992.1	NADH dehydrogenase (ubiquinone) 1 alpha subcomplex, 7, 14.5kDa
218160_at	NM_014222	NDUFA8	NP_055037.1	NADH dehydrogenase (ubiquinone) 1 alpha subcomplex, 8, 19kDa
208969_at	AF050641	NDUFA9	NP_004993.1	NADH dehydrogenase (ubiquinone) 1 alpha subcomplex, 9, 39kDa
202077_at	NM_005003	NDUFAB1	NP_004994.1	NADH dehydrogenase (ubiquinone) 1, alpha/beta subcomplex, 1, 8kDa
204125_at	NM_016013	NDUFAF1	NP_057097.2	NADH dehydrogenase (ubiquinone) 1 alpha subcomplex, assembly factor 1
243630_at	BF528375	NDUFB1	NP_004536.2	NADH dehydrogenase (ubiquinone) 1 beta subcomplex, 1, 7kDa
228301_x_at	AA854479	NDUFB10	NP_004539.1	NADH dehydrogenase (ubiquinone) 1 beta subcomplex, 10, 22kDa
218320_s_at	NM_019056	NDUFB11	NP_061929.2	NADH dehydrogenase (ubiquinone) 1 beta subcomplex, 11, 17.3kDa
226391_at	AW271788	NDUFB2	NP_004537.1	NADH dehydrogenase (ubiquinone) 1 beta subcomplex, 2, 8kDa
203371_s_at	NM_002491	NDUFB3	NP_002482.1	NADH dehydrogenase (ubiquinone) 1 beta subcomplex, 3, 12kDa
218226_s_at	NM_004547	NDUFB4	NP_004538.2	NADH dehydrogenase (ubiquinone) 1 beta subcomplex, 4, 15kDa
203621_at	NM_002492	NDUFB5	NP_002483.1	NADH dehydrogenase (ubiquinone) 1 beta subcomplex, 5, 16kDa
203613_s_at	NM_002493	NDUFB6	NP_002484.1 /// NP_877416.1	NADH dehydrogenase (ubiquinone) 1 beta subcomplex, 6, 17kDa
211407_at	M33374	NDUFB7	NP_004137.2	NADH dehydrogenase (ubiquinone) 1 beta subcomplex, 7, 18kDa
201226_at	NM_005004	NDUFB8	NP_004995.1	NADH dehydrogenase (ubiquinone) 1 beta subcomplex, 8, 19kDa
242732_at	BG010493	NDUFB9	NP_004996.1	NADH dehydrogenase (ubiquinone) 1 beta subcomplex, 9, 22kDa
232146_at	AK023115	NDUFC1	NP_002485.1	NADH dehydrogenase (ubiquinone) 1, subcomplex unknown, 1, 6kDa
222521_x_at	AL040789	NDUFC2	NP_004540.1	NADH dehydrogenase (ubiquinone) 1, subcomplex unknown, 2, 14.5kDa
1559691_at	BC032767	NDUFS1	NP_004997.4	NADH dehydrogenase (ubiquinone) Fe-S protein 1, 75kDa (NADH-coenzyme Q reductase)
201966_at	NM_004550	NDUFS2	NP_004541.1	NADH dehydrogenase (ubiquinone) Fe-S protein 2, 49kDa (NADH-coenzyme Q reductase)
201740_at	NM_004551	NDUFS3	NP_004542.1	NADH dehydrogenase (ubiquinone) Fe-S protein 3, 30kDa (NADH-coenzyme Q reductase)
1555057_at	AB062482	NDUFS4	NP_002486.1	NADH dehydrogenase (ubiquinone) Fe-S protein 4, 18kDa (NADH-coenzyme Q reductase)
201757_at	NM_004552	NDUFS5	NP_004543.1	NADH dehydrogenase (ubiquinone) Fe-S protein 5, 15kDa (NADH-coenzyme Q reductase)
203606_at	NM_004553	NDUFS6	NP_004544.1	NADH dehydrogenase (ubiquinone) Fe-S protein 6, 13kDa (NADH-coenzyme Q reductase)
242168_at	R51169	NDUFS7	NP_077718.2	NADH dehydrogenase (ubiquinone) Fe-S protein 7, 20kDa (NADH-coenzyme Q reductase)
232169_x_at	AK002110	NDUFS8	NP_002487.1	NADH dehydrogenase (ubiquinone) Fe-S protein 8, 23kDa (NADH-coenzyme Q reductase)
227795_at	AI814473	NDUFV1	NP_009034.2	NADH dehydrogenase (ubiquinone) flavoprotein 1, 51kDa
202941_at	NM_021074	NDUFV2	NP_066552.1	NADH dehydrogenase (ubiquinone) flavoprotein 2, 24kDa
226616_s_at	NM_021075	NDUFV3	NP_001001503.1 /// NP_066553.3	NADH dehydrogenase (ubiquinone) flavoprotein 3, 10kDa
33767_at	X15306	NEFH	NP_066554.2	neurofilament, heavy polypeptide 200kDa
218455_at	NM_021100	NFS1	NP_066923.3 /// NP_858931.1	NFS1 nitrogen fixation 1 (S. cerevisiae)
209075_s_at	AY009128	NIFUN	NP_055116.1 /// NP_998760.1	NifU-like N-terminal domain containing
201709_s_at	NM_003634	NIPSNAP1	NP_003625.1	nipsnap homolog 1 (C. elegans)
224436_s_at	BC005935	NIPSNAP3A	NP_056284.1	nipsnap homolog 3A (C. elegans) /// nipsnap homolog 3A (C. elegans)
223764_x_at	BC005202	NIPSNAP3B	NP_060846.2	nipsnap homolog 3B (C. elegans)
218557_at	NM_020202	NIT2	NP_064587.1	nitrilase family, member 2
234762_x_at	AK026655	NLN	NP_065777.1	Neurolysin (metallopeptidase M3 family)
201268_at	NM_002512	NME2	NP_001018146.1 /// NP_001018147.1 /// NP_001018148.1 /// NP_001018149.1 /// NP_002503.1	non-metastatic cells 2, protein (NM23B) expressed in
212739_s_at	AL523860	NME4	NP_005000.1	non-metastatic cells 4, protein expressed in
202784_s_at	NM_012343	NNT	NP_036475.2 /// NP_892022.1	nicotinamide nucleotide transhydrogenase
227323_at	AI831653	NOC4	NP_006058.1	COX4 neighbor
1553695_a_at	NM_170722	NOD9	NP_078894.2 /// NP_733840.1	NOD9 protein
1558738_at	BU785956	NOL3	NP_003937.1	Nucleolar protein 3 (apoptosis repressor with CARD domain)
232431_at	AI934556	NR3C1	NP_000167.1 /// NP_001018084.1 /// NP_001018085.1 /// NP_001018086.1 /// NP_001018087.1 /// NP_001018661.1 /// NP_001019265.1	Nuclear receptor subfamily 3, group C, member 1 (glucocorticoid receptor)
211279_at	L22454	NRF1	NP_005002.2	nuclear respiratory factor 1
219708_at	NM_020201	NT5M	NP_064586.1	5',3'-nucleotidase, mitochondrial
209731_at	U79718	NTHL1	NP_002519.1	nth endonuclease III-like 1 (E. coli)
204766_s_at	NM_002452	NUDT1	NP_002443.3 /// NP_945186.1 /// NP_945187.1 /// NP_945188.1 /// NP_945190.1 /// NP_945191.1 /// NP_945192.1	nudix (nucleoside diphosphate linked moiety X)-type motif 1
241489_at	BE671532	NUDT9	NP_076952.1 /// NP_932155.1 /// NP_932156.1	Nudix (nucleoside diphosphate linked moiety X)-type motif 9
205552_s_at	NM_002534	OAS1	NP_001027581.1 /// NP_002525.2 /// NP_058132.2	2',5'-oligoadenylate synthetase 1, 40/46kDa
206553_at	NM_002535	OAS2	NP_001027903.1 /// NP_002526.2 /// NP_058197.2	2'-5'-oligoadenylate synthetase 2, 69/71kDa
201599_at	NM_000274	OAT	NP_000265.1	ornithine aminotransferase (gyrate atrophy)
200790_at	NM_002539	ODC1	NP_002530.1	ornithine decarboxylase 1
1554151_at	BC009580	OGDH	NP_001003941.1 /// NP_002532.2	oxoglutarate (alpha-ketoglutarate) dehydrogenase (lipoamide)
205760_s_at	NM_016821	OGG1	NP_002533.1 /// NP_058212.1 /// NP_058213.1 /// NP_058214.1 /// NP_058434.1 /// NP_058436.1 /// NP_058437.1 /// NP_058438.1	8-oxoguanine DNA glycosylase
212213_x_at	AB011139	OPA1	NP_056375.1 /// NP_570844.1 /// NP_570845.1 /// NP_570846.1 /// NP_570847.1 /// NP_570848.1 /// NP_570849.1 /// NP_570850.1	optic atrophy 1 (autosomal dominant)
238630_at	AI583922	OPA3	NP_001017989.1 /// NP_079412.1	optic atrophy 3 (autosomal recessive, with chorea and spastic paraplegia)
208163_s_at	NM_017731	OSBPL7	NP_060201.3 /// NP_665741.1	oxysterol binding protein-like 7
207200_at	NM_000531	OTC	NP_000522.3	ornithine carbamoyltransferase
208717_at	BC001669	OXA1L	NP_005006.1	oxidase (cytochrome c) assembly 1-like
244134_at	AV752499	OXCT1	NP_000427.1	3-oxoacid CoA transferase 1
233301_at	AA687627	OXCT2	NP_071403.1	3-oxoacid CoA transferase 2
238409_x_at	AW086261	OXR1	NP_851999.1	oxidation resistance 1
209791_at	AL049569	PADI2	NP_031391.1	peptidyl arginine deiminase, type II
213990_s_at	BF056517	PAK7	NP_065074.1 /// NP_817127.1	p21(CDKN1A)-activated kinase 7
228965_s_at	BE674076	PANK2	NP_079236.3 /// NP_705901.1 /// NP_705902.1 /// NP_705903.1 /// NP_705904.1 /// NP_705905.1	Pantothenate kinase 2 (Hallervorden-Spatz syndrome)
221751_at	AL565516	PANK3	NP_078870.1	Solute carrier family 2 (facilitated glucose transporter), member 3 pseudogene 1
1569338_at	BC044305	PAPLN	NP_775733.2	Papilin, proteoglycan-like sulfated glycoprotein
227348_at	AW409848	PARS2	NP_689481.2	prolyl-tRNA synthetase (mitochondrial)(putative)
204476_s_at	NM_022172	PC	NP_000911.1 /// NP_071504.1	pyruvate carboxylase
216533_at	AL122056	PCCA	NP_000273.2	Propionyl Coenzyme A carboxylase, alpha polypeptide
237928_at	AI820964	PCCB	NP_000523.1	Propionyl Coenzyme A carboxylase, beta polypeptide
242993_at	AI215629	PCK2	NP_001018083.1 /// NP_004554.2	Phosphoenolpyruvate carboxykinase 2 (mitochondrial)
243353_at	AA001364	PDCD8	NP_004199.1 /// NP_665811.1 /// NP_665812.1	Programmed cell death 8 (apoptosis-inducing factor)
219575_s_at	NM_022341	PDF /// COG8	NP_071736.1 /// NP_115758.2	peptide deformylase-like protein /// component of oligomeric golgi complex 8
1555864_s_at	AW057819	PDHA1	NP_000275.1	pyruvate dehydrogenase (lipoamide) alpha 1
214518_at	NM_005390	PDHA2	NP_005381.1	pyruvate dehydrogenase (lipoamide) alpha 2
211023_at	AL117618	PDHB	NP_000916.1	pyruvate dehydrogenase (lipoamide) beta
203067_at	NM_003477	PDHX	NP_003468.1	pyruvate dehydrogenase complex, component X
226452_at	AU146532	PDK1	NP_002601.1	pyruvate dehydrogenase kinase, isoenzyme 1
213724_s_at	AI870615	PDK2	NP_002602.2	pyruvate dehydrogenase kinase, isoenzyme 2
206348_s_at	NM_005391	PDK3	NP_005382.1	pyruvate dehydrogenase kinase, isoenzyme 3
205960_at	NM_002612	PDK4	NP_002603.1	pyruvate dehydrogenase kinase, isoenzyme 4
232861_at	AB037769	PDP2	NP_065837.1	pyruvate dehydrogenase phosphatase isoenzyme 2
224904_at	AV724415	PDPR	NP_060460.3	pyruvate dehydrogenase phosphatase regulatory subunit
1558999_x_at	AK096768	PDPR /// LOC283922	NP_060460.3 /// XP_208908.5	pyruvate dehydrogenase phosphatase regulatory subunit /// hypothetical protein LOC283922
218025_s_at	NM_006117	PECI	NP_006108.2 /// NP_996667.1	peroxisomal D3,D2-enoyl-CoA isomerase
1564933_at	AK024616	PECR	NP_060911.2	Peroxisomal trans-2-enoyl-CoA reductase
207621_s_at	NM_007169	PEMT	NP_009100.2 /// NP_680477.1 /// NP_680478.1	phosphatidylethanolamine N-methyltransferase
218590_at	NM_021830	PEO1	NP_068602.2	progressive external ophthalmoplegia 1
1556990_at	AL832743	PERP	NP_071404.2	PERP, TP53 apoptosis effector
233593_at	AL117437	PET112L	NP_004555.1	PET112-like (yeast)
210976_s_at	U24183	PFKM	NP_000280.1	phosphofructokinase, muscle
200634_at	NM_005022	PFN1	NP_005013.1	profilin 1
205736_at	NM_000290	PGAM2	NP_000281.2	phosphoglycerate mutase 2 (muscle)
217383_at	S81916	PGK1	NP_000282.1	Phosphoglycerate kinase 1
200659_s_at	NM_002634	PHB	NP_002625.1	prohibitin
201600_at	NM_007273	PHB2	NP_009204.1	prohibitin 2
202739_s_at	NM_000293	PHKB	NP_000284.1 /// NP_001027005.1	phosphorylase kinase, beta
204297_at	NM_002647	PIK3C3	NP_002638.2	phosphoinositide-3-kinase, class 3
206139_at	NM_002651	PIK4CB	NP_002642.1	phosphatidylinositol 4-kinase, catalytic, beta polypeptide
204269_at	NM_006875	PIM2	NP_006866.2	pim-2 oncogene
243226_at	N53548	PIN4	NP_006214.2	Protein (peptidyl-prolyl cis/trans isomerase) NIMA-interacting, 4 (parvulin)
240998_at	BE551215	PINK1	NP_115785.1	PTEN induced putative kinase 1
202392_s_at	NM_014338	PISD	NP_055153.1	phosphatidylserine decarboxylase
203826_s_at	NM_004910	PITPNM1	NP_004901.1	phosphatidylinositol transfer protein, membrane-associated 1
221254_s_at	NM_031220	PITPNM3	NP_112497.1	PITPNM family member 3 /// PITPNM family member 3
1562106_at	BC039685	PITRM1	NP_055704.2	Pitrilysin metallopeptidase 1
207858_s_at	NM_000298	PKLR	NP_000289.1 /// NP_870986.1	pyruvate kinase, liver and RBC
213700_s_at	AA554945	PKM2	NP_002645.3 /// NP_872270.1 /// NP_872271.1	Pyruvate kinase, muscle
206311_s_at	NM_000928	PLA2G1B	NP_000919.1	phospholipase A2, group IB (pancreas)
203649_s_at	NM_000300	PLA2G2A	NP_000291.1	phospholipase A2, group IIA (platelets, synovial fluid)
210145_at	M68874	PLA2G4A	NP_077734.1	phospholipase A2, group IVA (cytosolic, calcium-dependent)
204938_s_at	M60411	PLN	NP_002658.1	phospholamban
201136_at	NM_002668	PLP2	NP_002659.1	proteolipid protein 2 (colonic epithelium-enriched)
206826_at	NM_002677	PMP2	NP_002668.1	peripheral myelin protein 2
212088_at	BF570122	PMPCA	NP_055975.1	peptidase (mitochondrial processing) alpha
201682_at	NM_004279	PMPCB	NP_004270.1	peptidase (mitochondrial processing) beta
217806_s_at	NM_015584	POLDIP2	NP_056399.1	polymerase (DNA-directed), delta interacting protein 2
212100_s_at	Z93241	POLDIP3	NP_115687.2 /// NP_835237.1	polymerase (DNA-directed), delta interacting protein 3
217636_at	AA769006	POLG	NP_002684.1	polymerase (DNA directed), gamma
205811_at	NM_007215	POLG2	NP_009146.2	polymerase (DNA directed), gamma 2, accessory subunit
225682_s_at	AI587069	POLR3H	NP_001018060.1 /// NP_001018061.1 /// NP_001018062.1 /// NP_612211.1	polymerase (RNA) III (DNA directed) polypeptide H (22.9kD)
203783_x_at	BF057617	POLRMT	NP_005026.2	polymerase (RNA) mitochondrial (DNA directed)
217848_s_at	NM_021129	PPA1	NP_066952.1	pyrophosphatase (inorganic) 1
228366_at	BF446912	PPA2	NP_001029363.1 /// NP_001029364.1 /// NP_001029365.1 /// NP_008834.3 /// NP_789842.2 /// NP_789843.2 /// NP_789845.1	pyrophosphatase (inorganic) 2
1563943_at	BC026956	PPARGC1B	NP_573570.2	peroxisome proliferative activated receptor, gamma, coactivator 1, beta
200661_at	NM_000308	PPGB	NP_000299.1	protective protein for beta-galactosidase (galactosialidosis)
217602_at	AI191118	PPIA	NP_066953.1 /// NP_982254.1 /// NP_982255.1	peptidylprolyl isomerase A (cyclophilin A)
217346_at	AL021395	PPIA /// LOC128192 /// LOC202227 /// LOC341457 /// LOC342541 /// LOC344797 /// LOC388817 /// LOC402252 /// LOC402644 /// LOC439953 /// LOC440063	NP_001008741.1 /// NP_066953.1 /// NP_982254.1 /// NP_982255.1 /// XP_060887.3 /// XP_116396.2 /// XP_292085.1 /// XP_292596.1 /// XP_293596.4 /// XP_377934.1 /// XP_379998.1 /// XP_495800.1 /// XP_495896.1	peptidylprolyl isomerase A (cyclophilin A) /// similar to peptidyl-Pro cis trans isomerase /// similar to peptidyl-Pro cis trans isomerase /// similar to peptidyl-Pro cis trans isomerase /// similar to peptidyl-Pro cis trans isomerase /// similar to peptidylprolyl isomerase A /// peptidylprolyl isomerase A-like /// similar to peptidylprolyl isomerase A /// similar to peptidylprolyl isomerase A //…
200968_s_at	NM_000942	PPIB	NP_000933.1	peptidylprolyl isomerase B (cyclophilin B)
201490_s_at	NM_005729	PPIF	NP_005720.1	peptidylprolyl isomerase F (cyclophilin F)
218273_s_at	NM_018444	PPM2C	NP_060914.2	protein phosphatase 2C, magnesium-dependent, catalytic subunit
204788_s_at	NM_000309	PPOX	NP_000300.1	protoporphyrinogen oxidase
200726_at	NM_002710	PPP1CC	NP_002701.1	protein phosphatase 1, catalytic subunit, gamma isoform
208652_at	BC000400	PPP2CA	NP_002706.1	protein phosphatase 2 (formerly 2A), catalytic subunit, alpha isoform
200695_at	NM_014225	PPP2R1A	NP_055040.2	protein phosphatase 2 (formerly 2A), regulatory subunit A (PR 65), alpha isoform
202886_s_at	M65254	PPP2R1B	NP_002707.3 /// NP_859050.1	protein phosphatase 2 (formerly 2A), regulatory subunit A (PR 65), beta isoform
208680_at	L19184	PRDX1	NP_002565.1 /// NP_859047.1 /// NP_859048.1	peroxiredoxin 1
39729_at	L19185	PRDX2	NP_005800.3 /// NP_859427.1 /// NP_859428.1	peroxiredoxin 2
201619_at	NM_006793	PRDX3	NP_006784.1 /// NP_054817.2	peroxiredoxin 3
201923_at	NM_006406	PRDX4	NP_006397.1	peroxiredoxin 4
222994_at	AF197952	PRDX5	NP_036226.1 /// NP_857634.1 /// NP_857635.1	peroxiredoxin 5
202801_at	NM_002730	PRKACA	NP_002721.1 /// NP_997401.1	protein kinase, cAMP-dependent, catalytic, alpha
215195_at	AF035594	PRKCA	NP_002728.1	protein kinase C, alpha
206270_at	NM_002739	PRKCG	NP_002730.1	protein kinase C, gamma
232647_at	AL137531	PROCA1	NP_689678.1	proline-rich cyclin A1-interacting protein
214203_s_at	AA074145	PRODH	NP_057419.2	proline dehydrogenase (oxidase) 1
216470_x_at	AF009664	PRSS1 /// PRSS2 /// PRSS3 /// TRY6	NP_002760.1 /// NP_002761.1 /// NP_002762.2	protease, serine, 1 (trypsin 1) /// protease, serine, 2 (trypsin 2) /// protease, serine, 3 (mesotrypsin) /// trypsinogen C
209017_s_at	U02389	PRSS15	NP_004784.2	protease, serine, 15
205402_x_at	NM_002770	PRSS2	NP_002761.1	protease, serine, 2 (trypsin 2)
207463_x_at	NM_002771	PRSS3	NP_002762.2	protease, serine, 3 (mesotrypsin)
200866_s_at	M32221	PSAP	NP_002769.1	prosaposin (variant Gaucher disease and variant metachromatic leukodystrophy)
218271_s_at	NM_018622	PSARL	NP_061092.3	presenilin associated, rhomboid-like
242875_at	AI659439	PSEN1	NP_000012.1 /// NP_015557.1 /// NP_015558.1	Presenilin 1 (Alzheimer disease 3)
216088_s_at	AL078633	PSMA7	NP_002783.1 /// NP_689468.1	proteasome (prosome, macropain) subunit, alpha type, 7
200814_at	NM_006263	PSME1	NP_006254.1 /// NP_788955.1	proteasome (prosome, macropain) activator subunit 1 (PA28 alpha)
244484_at	BE501549	PTE1	NP_005460.2 /// NP_899241.1 /// NP_899242.1	Acyl-CoA thioesterase 8
218083_at	NM_025072	PTGES2	NP_079348.1 /// NP_945176.1 /// NP_945177.1 /// NP_945178.1	prostaglandin E synthase 2
229535_at	BE856827	PTPMT1	XP_374879.2	protein tyrosine phosphatase, mitochondrial 1
217024_x_at	AC004832	PTPNS1	NP_542970.1	protein tyrosine phosphatase, non-receptor type substrate 1
213795_s_at	AL121905	PTPRA	NP_002827.1 /// NP_543030.1 /// NP_543031.1	protein tyrosine phosphatase, receptor type, A
233978_at	AL137560	PTPRE	NP_006495.1 /// NP_569119.1	Protein tyrosine phosphatase, receptor type, E
234224_at	AL137541	PTPRG	NP_002832.2	Protein tyrosine phosphatase, receptor type, G
218670_at	NM_025215	PUS1	NP_001002019.1 /// NP_001002020.1 /// NP_079491.2	pseudouridylate synthase 1
224232_s_at	AF112203	PX19	NP_037369.1	px19-like protein
202148_s_at	NM_006907	PYCR1	NP_008838.2 /// NP_722546.1	pyrroline-5-carboxylate reductase 1
201481_s_at	NM_002862	PYGB	NP_002853.2	phosphorylase, glycogen; brain
201568_at	NM_014402	QP-C	NP_055217.1	low molecular mass ubiquinone-binding protein (9.5kD)
210879_s_at	AF334812	RAB11FIP5	NP_056285.1	RAB11 family interacting protein 5 (class I)
211503_s_at	AF112206	RAB14	NP_057406.2	RAB14, member RAS oncogene family
59697_at	AA582932	RAB15	NP_941959.1	RAB15, member RAS onocogene family
220964_s_at	NM_030981	RAB1B	NP_112243.1	RAB1B, member RAS oncogene family /// RAB1B, member RAS oncogene family
239329_at	AI308862	RAB21	NP_055814.1	RAB21, member RAS oncogene family
233821_at	H99386	RAB32	NP_006825.1	RAB32, member RAS oncogene family
221014_s_at	NM_031296	RAB33B	NP_112586.1	RAB33B, member RAS oncogene family /// RAB33B, member RAS oncogene family
1556584_at	BC041995	RAB35	NP_006852.1	RAB35, member RAS oncogene family
201276_at	AF267863	RAB5B	NP_002859.1	RAB5B, member RAS oncogene family
201140_s_at	NM_004583	RAB5C	NP_004574.2 /// NP_958842.1	RAB5C, member RAS oncogene family
1564820_at	AL049984	RAB6A	NP_002860.2 /// NP_942599.1	RAB6A, member RAS oncogene family
210406_s_at	AL136727	RAB6A /// RAB6C	NP_002860.2 /// NP_115520.1 /// NP_942599.1	RAB6A, member RAS oncogene family /// RAB6C, member RAS oncogene family
201244_s_at	NM_002880	RAF1	NP_002871.1	v-raf-1 murine leukemia viral oncogene homolog 1
202052_s_at	NM_015577	RAI14	NP_056392.1	retinoic acid induced 14
200833_s_at	NM_015646	RAP1B	NP_001010942.1 /// NP_056461.1	RAP1B, member of RAS oncogene family
227360_at	AA115759	RDH13	NP_612421.1	Retinol dehydrogenase 13 (all-trans and 9-cis)
237430_at	AI732903	REA	NP_009204.1	Prohibitin 2
223989_s_at	BC003502	REXO2	NP_056338.1	REX2, RNA exonuclease 2 homolog (S. cerevisiae)
218323_at	NM_018307	RHOT1	NP_001028738.1 /// NP_001028739.1 /// NP_001028740.1 /// NP_060777.3	ras homolog gene family, member T1
221789_x_at	AK024450	RHOT2	NP_620124.1	ras homolog gene family, member T2
216961_s_at	M69039	RIP	NP_001028174.1 /// NP_115684.1	RPA interacting protein
218497_s_at	NM_002936	RNASEH1	NP_002927.2	ribonuclease H1
229285_at	AI669749	RNASEL	NP_066956.1	ribonuclease L (2',5'-oligoisoadenylate synthetase-dependent)
239886_at	N72610	RNF130	NP_060904.2	Ring finger protein 130
204668_at	AL031670	RNF24	NP_009150.1	ring finger protein 24
216383_at	U52111	RPL18A /// LOC285053 /// LOC347544 /// LOC390354	NP_000971.1 /// XP_208281.1 /// XP_293412.2	ribosomal protein L18a /// similar to ribosomal protein L18a; 60S ribosomal protein L18a /// similar to ribosomal protein L18a; 60S ribosomal protein L18a /// similar to ribosomal protein L18a; 60S ribosomal protein L18a
201257_x_at	NM_001006	RPS3A	NP_000997.1	ribosomal protein S3A
239251_at	AW963634	RTN4	NP_008939.1 /// NP_065393.1 /// NP_722550.1 /// NP_997403.1 /// NP_997404.1	Reticulon 4
1561765_at	AJ431619	RTN4IP1	NP_116119.2	Reticulon 4 interacting protein 1
233001_at	BF795456	SAMD10	NP_542188.1	sterile alpha motif domain containing 10
201570_at	NM_015380	SAMM50	NP_056195.2	sorting and assembly machinery component 50 homolog (S. cerevisiae)
210063_at	AF162428	SARDH	NP_009032.2	sarcosine dehydrogenase
218702_at	NM_017827	SARS2	NP_060297.1	seryl-tRNA synthetase 2
59705_at	AA911739	SCLY	NP_057594.2	selenocysteine lyase
225791_at	AI040343	SCLY /// NCE2	NP_057594.2 /// NP_542409.1	selenocysteine lyase /// NEDD8-conjugating enzyme
218672_at	NM_024041	SCNM1	NP_001002234.1 /// NP_076946.1	sodium channel modifier 1
223221_at	AF183424	SCO1	NP_004580.1	SCO cytochrome oxidase deficient homolog 1 (yeast)
205241_at	NM_005138	SCO2	NP_005129.1	SCO cytochrome oxidase deficient homolog 2 (yeast)
211733_x_at	BC005911	SCP2	NP_001007099.1 /// NP_001007100.1 /// NP_001007101.1 /// NP_001007251.1 /// NP_002970.2	sterol carrier protein 2 /// sterol carrier protein 2
233988_x_at	Z82214	SCUBE1	NP_766638.1	signal peptide, CUB domain, EGF-like 1
201093_x_at	NM_004168	SDHA	NP_004159.1	succinate dehydrogenase complex, subunit A, flavoprotein (Fp)
230077_at	W90764	SDHA /// SDHAL2	NP_004159.1 /// XP_171032.4	succinate dehydrogenase complex, subunit A, flavoprotein (Fp) /// succinate dehydrogenase complex, subunit A, flavoprotein-like 2
214166_at	AW294107	SDHB	NP_002991.1	succinate dehydrogenase complex, subunit B, iron sulfur (Ip)
202004_x_at	NM_003001	SDHC	NP_002992.1	succinate dehydrogenase complex, subunit C, integral membrane protein, 15kDa
215652_at	AK024382	SDHD	NP_002993.1	succinate dehydrogenase complex, subunit D, integral membrane protein
216346_at	AC004832	SEC14L3	NP_777635.1	SEC14-like 3 (S. cerevisiae)
216402_at	AC004832	SEC14L4	NP_777637.1	SEC14-like 4 (S. cerevisiae)
215699_x_at	AL096768	SFI1	NP_001007468.1 /// NP_055590.2	Sfi1 homolog, spindle assembly associated (yeast)
232055_at	AA960991	SFXN1	NP_073591.2	sideroflexin 1
227560_at	AL530504	SFXN2	NP_849189.1	sideroflexin 2
220974_x_at	NM_030971	SFXN3	NP_112233.2	sideroflexin 3 /// sideroflexin 3
230637_at	BF109381	SFXN4	NP_849198.2 /// NP_998814.1 /// NP_998815.1	Sideroflexin 4
232691_at	AU148118	SFXN5	NP_653180.1	Sideroflexin 5
223391_at	BE880703	SGPP1	NP_110418.1	sphingosine-1-phosphate phosphatase 1
201810_s_at	AL562152	SH3BP5	NP_001018009.1 /// NP_004835.1	SH3-domain binding protein 5 (BTK-associated)
209090_s_at	AL049597	SH3GLB1	NP_057093.1	SH3-domain GRB2-like endophilin B1
204656_at	AL138752	SHB	NP_003019.1	Src homology 2 domain containing adaptor protein B
217048_at	Y09846	SHC1	NP_003020.2 /// NP_892113.3	SHC (Src homology 2 domain containing) transforming protein 1
231701_s_at	AV648432	SHMT1	NP_004160.3 /// NP_683718.1	Serine hydroxymethyltransferase 1 (soluble)
214096_s_at	AW190316	SHMT2	NP_005403.2	serine hydroxymethyltransferase 2 (mitochondrial)
221913_at	AI492888	SIRT3	NP_001017524.1 /// NP_036371.1	sirtuin (silent mating type information regulation 2 homolog) 3 (S. cerevisiae)
1566952_at	AF329101	SIRT5	NP_036373.1 /// NP_112534.1	Sirtuin (silent mating type information regulation 2 homolog) 5 (S. cerevisiae)
218225_at	NM_016581	SITPEC	NP_057665.2	signaling intermediate in Toll pathway, evolutionarily conserved
239805_at	AW136060	SLC13A2	NP_003975.1	solute carrier family 13 (sodium-dependent dicarboxylate transporter), member 2
206396_at	NM_004170	SLC1A1	NP_004161.4	solute carrier family 1 (neuronal/epithelial high affinity glutamate transporter, system Xag), member 1
208389_s_at	NM_004171	SLC1A2	NP_004162.2	solute carrier family 1 (glial high affinity glutamate transporter), member 2
1566624_at	AL050263	SLC1A3	NP_004163.2	Solute carrier family 1 (glial high affinity glutamate transporter), member 3
1554592_a_at	BC028721	SLC1A6	NP_005062.1	solute carrier family 1 (high affinity aspartate/glutamate transporter), member 6
205896_at	NM_003059	SLC22A4	NP_003050.2	solute carrier family 22 (organic cation transporter), member 4
210010_s_at	U25147	SLC25A1	NP_005975.1	solute carrier family 25 (mitochondrial carrier; citrate transporter), member 1
218275_at	NM_012140	SLC25A10	NP_036272.2	solute carrier family 25 (mitochondrial carrier; dicarboxylate transporter), member 10
209003_at	AF070548	SLC25A11	NP_003553.2	solute carrier family 25 (mitochondrial carrier; oxoglutarate carrier), member 11
203340_s_at	NM_003705	SLC25A12	NP_003696.2	solute carrier family 25 (mitochondrial carrier, Aralar), member 12
203775_at	NM_014251	SLC25A13	NP_055066.1	solute carrier family 25, member 13 (citrin)
211855_s_at	AF155810	SLC25A14	NP_003942.1 /// NP_073721.1	solute carrier family 25 (mitochondrial carrier, brain), member 14
222705_s_at	BC002702	SLC25A15	NP_055067.1	solute carrier family 25 (mitochondrial carrier; ornithine transporter) member 15
209910_at	M31659	SLC25A16	NP_689920.1	solute carrier family 25 (mitochondrial carrier; Graves disease autoantigen), member 16
214210_at	AL049764	SLC25A17	NP_006349.1	solute carrier family 25 (mitochondrial carrier; peroxisomal membrane protein, 34kDa), member 17
1569793_at	BC016954	SLC25A18	NP_113669.1	solute carrier family 25 (mitochondrial carrier), member 18
223222_at	BC001075	SLC25A19	NP_068380.2	solute carrier family 25 (mitochondrial deoxynucleotide carrier), member 19
224166_at	AF332005	SLC25A2	NP_114153.1	solute carrier family 25 (mitochondrial carrier; ornithine transporter) member 2
203658_at	BC001689	SLC25A20	NP_000378.1	solute carrier family 25 (carnitine/acylcarnitine translocase), member 20
231145_at	AI810632	SLC25A21	NP_085134.1	Solute carrier family 25 (mitochondrial oxodicarboxylate carrier), member 21
218725_at	NM_024698	SLC25A22	NP_078974.1	solute carrier family 25 (mitochondrial carrier: glutamate), member 22
226010_at	BG290819	SLC25A23	NP_077008.2	solute carrier family 25 (mitochondrial carrier; phosphate carrier), member 23
244481_at	BF196523	SLC25A24	NP_037518.2 /// NP_998816.1	Solute carrier family 25 (mitochondrial carrier; phosphate carrier), member 24
225212_at	BC005163	SLC25A25	NP_001006642.1 /// NP_001006643.1 /// NP_001006644.1 /// NP_443133.2	solute carrier family 25 (mitochondrial carrier; phosphate carrier), member 25
225862_at	AA928255	SLC25A26	NP_001009937.1 /// NP_001009938.1 /// NP_775742.2	solute carrier family 25, member 26
1554161_at	BC033091	SLC25A27	NP_004268.2	solute carrier family 25, member 27
221432_s_at	NM_031212	SLC25A28	NP_112489.2	solute carrier family 25, member 28 /// solute carrier family 25, member 28
225305_at	AI826268	SLC25A29	NP_689546.1	solute carrier family 25, member 29
200030_s_at	NM_002635	SLC25A3	NP_002626.1 /// NP_005879.1 /// NP_998776.1 /// NP_998777.1	solute carrier family 25 (mitochondrial carrier; phosphate carrier), member 3 /// solute carrier family 25 (mitochondrial carrier; phosphate carrier), member 3
221037_s_at	NM_031291	SLC25A31	NP_112581.1	solute carrier family 25 (mitochondrial carrier; adenine nucleotide translocator), member 31 /// solute carrier family 25 (mitochondrial carrier; adenine nucleotide translocator), member 31
221020_s_at	NM_030780	SLC25A32	NP_110407.2	solute carrier family 25, member 32 /// solute carrier family 25, member 32
201917_s_at	AI694452	SLC25A36	NP_060625.1	solute carrier family 25, member 36
218136_s_at	NM_018579	SLC25A37	NP_057696.1 /// NP_061049.2	solute carrier family 25, member 37
1557631_at	BC043280	SLC25A4	NP_001142.2	Solute carrier family 25 (mitochondrial carrier; adenine nucleotide translocator), member 6
239125_at	AI095184	SLC25A5	NP_001143.1	Solute carrier family 25 (mitochondrial carrier; adenine nucleotide translocator), member 5
212085_at	AA916851	SLC25A6	NP_001627.1	solute carrier family 25 (mitochondrial carrier; adenine nucleotide translocator), member 6
205769_at	NM_003645	SLC27A2	NP_003636.1	solute carrier family 27 (fatty acid transporter), member 2
222217_s_at	BC003654	SLC27A3	NP_077306.1	solute carrier family 27 (fatty acid transporter), member 3
219932_at	NM_014031	SLC27A6	NP_001017372.1 /// NP_054750.1	solute carrier family 27 (fatty acid transporter), member 6
231003_at	AI703480	SLC35B3	NP_057032.2	solute carrier family 35, member B3
218988_at	NM_018656	SLC35E3	NP_061126.2	solute carrier family 35, member E3
205972_at	NM_006841	SLC38A3	NP_006832.1	solute carrier family 38, member 3
234567_at	AL137494	SLC39A11	NP_631916.1	Solute carrier family 39 (metal ion transporter), member 11
239723_at	AA588092	SLC40A1	NP_055400.1	Solute carrier family 40 (iron-regulated transporter), member 1
205592_at	X77737	SLC4A1	NP_000333.1	Solute carrier family 4, anion exchanger, member 1 (erythrocyte membrane protein band 3, Diego blood group)
203909_at	NM_006359	SLC9A6	NP_006350.1	solute carrier family 9 (sodium/hydrogen exchanger), member 6
232481_s_at	AL137517	SLITRK6	NP_115605.2	SLIT and NTRK-like family, member 6
206406_at	NM_030663	SMCP	NP_109588.2	sperm mitochondria-associated cysteine-rich protein
207853_s_at	NM_003085	SNCB	NP_001001502.1 /// NP_003076.1	synuclein, beta
213827_at	AL137579	SNX26	NP_443180.2	sorting nexin 26
200642_at	NM_000454	SOD1	NP_000445.1	superoxide dismutase 1, soluble (amyotrophic lateral sclerosis 1 (adult))
215223_s_at	W46388	SOD2	NP_000627.2 /// NP_001019636.1 /// NP_001019637.1	superoxide dismutase 2, mitochondrial
233516_s_at	AL137581	SPAG17	NP_996879.1	sperm associated antigen 17
202104_s_at	NM_003119	SPG7	NP_003110.1 /// NP_955399.1	spastic paraplegia 7, paraplegin (pure and complicated autosomal recessive)
203458_at	AI951454	SPR	NP_003115.1	sepiapterin reductase (7,8-dihydrobiopterin:NADP+ oxidoreductase)
217995_at	NM_021199	SQRDL	NP_067022.1	sulfide quinone reductase-like (yeast)
214060_at	BE220360	SSBP1	NP_003134.1	single-stranded DNA binding protein 1
204548_at	NM_000349	STAR	NP_000340.2 /// NP_001007244.1	steroidogenic acute regulator
202991_at	NM_006804	STARD3	NP_006795.2	START domain containing 3
226390_at	AA628398	STARD4	NP_631903.1	START domain containing 4, sterol regulated
213330_s_at	BE886580	STIP1	NP_006810.1	stress-induced-phosphoprotein 1 (Hsp70/Hsp90-organizing protein)
215416_s_at	AC004472	STOML2	NP_038470.1	stomatin (EPB72)-like 2
202260_s_at	NM_003165	STXBP1	NP_001027392.1 /// NP_003156.1	syntaxin binding protein 1
202930_s_at	NM_003850	SUCLA2	NP_003841.1	succinate-CoA ligase, ADP-forming, beta subunit
217874_at	NM_003849	SUCLG1	NP_003840.1	succinate-CoA ligase, GDP-forming, alpha subunit
1566666_at	AK074225	SUCLG2	NP_003839.1	Succinate-CoA ligase, GDP-forming, beta subunit
204067_at	AA129776	SUOX	NP_000447.2 /// NP_001027558.1 /// NP_001027559.1	sulfite oxidase
212894_at	NM_003171	SUPV3L1	NP_003162.2	suppressor of var1, 3-like 1 (S. cerevisiae)
217646_at	AW449390	SURF1	NP_003163.1	surfeit 1
235722_at	AI671431	SYNJ2BP	NP_060843.1	Synaptojanin 2 binding protein
232445_at	AL137512	SYT9	NP_783860.1	synaptotagmin IX
206916_x_at	NM_000353	TAT	NP_000344.1	tyrosine aminotransferase
37278_at	X92762	TAZ	NP_000107.1 /// NP_851828.1 /// NP_851829.1 /// NP_851830.1 /// NP_851831.1	tafazzin (cardiomyopathy, dilated 3A (X-linked); endocardial fibroelastosis 2; Barth syndrome)
230072_at	BF062875	TBC1D15	NP_073608.2	TBC1 domain family, member 15
203177_x_at	NM_003201	TFAM	NP_003192.1	transcription factor A, mitochondrial
228075_x_at	AI341648	TFB1M	NP_057104.1	transcription factor B1, mitochondrial
218605_at	NM_022366	TFB2M	NP_071761.1	transcription factor B2, mitochondrial
204565_at	NM_018473	THEM2	NP_060943.1	thioesterase superfamily member 2
218408_at	NM_012456	TIMM10	NP_036588.1	translocase of inner mitochondrial membrane 10 homolog (yeast)
218188_s_at	NM_012458	TIMM13	NP_036590.1	translocase of inner mitochondrial membrane 13 homolog (yeast)
215168_at	AK023063	TIMM17A	NP_006326.1	translocase of inner mitochondrial membrane 17 homolog A (yeast)
203342_at	NM_005834	TIMM17B	NP_005825.1	translocase of inner mitochondrial membrane 17 homolog B (yeast)
222841_s_at	AI762874	TIMM22	NP_037469.2	translocase of inner mitochondrial membrane 22 homolog (yeast)
218119_at	NM_006327	TIMM23	NP_006318.1	translocase of inner mitochondrial membrane 23 homolog (yeast)
203093_s_at	NM_006351	TIMM44	NP_006342.2	translocase of inner mitochondrial membrane 44 homolog (yeast)
217612_at	BE378994	TIMM50	NP_001001563.1	translocase of inner mitochondrial membrane 50 homolog (yeast)
205217_at	NM_004085	TIMM8A	NP_004076.1	translocase of inner mitochondrial membrane 8 homolog A (yeast)
223478_at	AF165967	TIMM8B	NP_036591.1	translocase of inner mitochondrial membrane 8 homolog B (yeast)
218316_at	NM_012460	TIMM9	NP_036592.1	translocase of inner mitochondrial membrane 9 homolog (yeast)
1554408_a_at	BC007986	TK1	NP_003249.1	thymidine kinase 1, soluble
208246_x_at	NM_017618	TK2	NP_004605.2	Thymidine kinase 2, mitochondrial
212352_s_at	BE780075	TMED10	NP_006818.2	transmembrane emp24-like trafficking protein 10 (yeast)
239627_at	BG034114	TMED9	NP_059980.2	Transmembrane emp24 protein transport domain containing 9
221452_s_at	NM_030969	TMEM14B	NP_112231.2	transmembrane protein 14B /// transmembrane protein 14B
223106_at	BC002496	TMEM14C	NP_057546.1	transmembrane protein 14C
223105_s_at	BC002496	TMEM14C /// TMEM14B	NP_057546.1 /// NP_112231.2	transmembrane protein 14C /// transmembrane protein 14B
222391_at	AL080250	TMEM30A	NP_060717.1	transmembrane protein 30A
1554206_at	BC025269	TMLHE	NP_060666.1	trimethyllysine hydroxylase, epsilon
239851_at	AW629289	TMP21	NP_006818.2	Transmembrane emp24-like trafficking protein 10 (yeast)
205742_at	NM_000363	TNNI3	NP_000354.3	troponin I type 3 (cardiac)
1569986_x_at	BF789882	TNNT3	NP_006748.1	troponin T type 3 (skeletal, fast)
212773_s_at	BG165094	TOMM20	NP_055580.1	translocase of outer mitochondrial membrane 20 homolog (yeast)
229076_s_at	AI808192	TOMM22	NP_064628.1	Translocase of outer mitochondrial membrane 22 homolog (yeast)
201870_at	NM_006809	TOMM34	NP_006800.2	translocase of outer mitochondrial membrane 34
202264_s_at	NM_006114	TOMM40	NP_006105.1	translocase of outer mitochondrial membrane 40 homolog (yeast)
226059_at	AK022832	TOMM40L	NP_115550.2	translocase of outer mitochondrial membrane 40 homolog-like (yeast)
201812_s_at	NM_019059	TOMM7 /// LOC201725	NP_001008394.1 /// NP_061932.1	translocase of outer mitochondrial membrane 7 homolog (yeast) /// hypothetical protein LOC201725
201512_s_at	BC003633	TOMM70A	NP_055635.3	translocase of outer mitochondrial membrane 70 homolog A (yeast)
225802_at	AW592604	TOP1MT	NP_443195.1	topoisomerase (DNA) I, mitochondrial
201746_at	NM_000546	TP53	NP_000537.2	tumor protein p53 (Li-Fraumeni syndrome)
213011_s_at	BF116254	TPI1	NP_000356.1	triosephosphate isomerase 1
236298_at	W88801	TPRT	NP_055132.2	Trans-prenyltransferase
228929_at	AI341246	TRAP1	NP_057376.1	TNF receptor-associated protein 1
211144_x_at	M30894	TRGC2	---	T cell receptor gamma constant 2
215806_x_at	M13231	TRGC2 /// TRGV9 /// LOC442532 /// LOC442670 /// TARP	NP_001003799.1 /// NP_001003806.1 /// NP_001018862.1 /// XP_499277.1	T cell receptor gamma constant 2 /// T cell receptor gamma variable 9 /// similar to T-cell receptor gamma chain C region PT-gamma-1/2 /// similar to T-cell receptor gamma chain V region PT-gamma-1/2 precursor /// TCR gamma alternate reading frame protein
210846_x_at	AF220130	TRIM14	NP_055603.2 /// NP_150088.1 /// NP_150089.1 /// NP_150090.1	tripartite motif-containing 14
218617_at	NM_017646	TRIT1	NP_060116.2	tRNA isopentenyltransferase 1
210463_x_at	BC002492	TRMT1	NP_060192.1	TRM1 tRNA methyltransferase 1 homolog (S. cerevisiae)
213634_s_at	AL031588	TRMU	NP_001008568.1 /// NP_001008569.1 /// NP_001008570.1 /// NP_001008571.1 /// NP_060476.2	tRNA 5-methylaminomethyl-2-thiouridylate methyltransferase
223814_at	BC005184	TRNT1	NP_057084.1 /// NP_886552.1	tRNA nucleotidyl transferase, CCA-adding, 1
214332_s_at	AI796813	TSFM	NP_005717.2	Ts translation elongation factor, mitochondrial
209605_at	D87292	TST	NP_003303.2	thiosulfate sulfurtransferase (rhodanese)
218034_at	NM_016068	TTC11	NP_057152.1	tetratricopeptide repeat domain 11
201113_at	NM_003321	TUFM	NP_003312.3	Tu translation elongation factor, mitochondrial
213423_x_at	AI884858	TUSC3	NP_006756.2 /// NP_839952.1	tumor suppressor candidate 3
216609_at	AF065241	TXN	NP_003320.2	Thioredoxin
209077_at	AL022313	TXN2	NP_036605.2	thioredoxin 2
1552657_a_at	NM_032243	TXNDC2	NP_115619.4	thioredoxin domain containing 2 (spermatozoa)
209080_x_at	AF118652	TXNL2	NP_006532.1	thioredoxin-like 2
210803_at	AF201385	TXNRD2	NP_006431.2 /// NP_665690.1 /// NP_665691.1	thioredoxin reductase 2
217144_at	X04801	UBB	NP_061828.1	ubiquitin B
200682_s_at	BG531983	UBE2L3	NP_003338.1 /// NP_937800.1	ubiquitin-conjugating enzyme E2L 3
212751_at	BG290646	UBE2N	NP_003339.1	ubiquitin-conjugating enzyme E2N (UBC13 homolog, yeast)
221384_at	NM_021833	UCP1	NP_068605.1	uncoupling protein 1 (mitochondrial, proton carrier)
208998_at	U94592	UCP2	NP_003346.2	uncoupling protein 2 (mitochondrial, proton carrier)
207349_s_at	NM_022803	UCP3	NP_003347.1 /// NP_073714.1	uncoupling protein 3 (mitochondrial, proton carrier)
228142_at	BE208777	UCRC	NP_001003684.1 /// NP_037519.2	ubiquinol-cytochrome c reductase complex (7.2 kD)
202330_s_at	NM_003362	UNG	NP_003353.1 /// NP_550433.1	uracil-DNA glycosylase
239080_at	N22776	UNQ9438	NP_997260.1	TIMM9
202090_s_at	NM_006830	UQCR	NP_006821.1	ubiquinol-cytochrome c reductase, 6.4kDa subunit
209066_x_at	M26700	UQCRB	NP_006285.1	ubiquinol-cytochrome c reductase binding protein
201903_at	NM_003365	UQCRC1	NP_003356.2	ubiquinol-cytochrome c reductase core protein I
212600_s_at	AV727381	UQCRC2	NP_003357.2	ubiquinol-cytochrome c reductase core protein II
208909_at	BC000649	UQCRFS1	NP_005994.1	ubiquinol-cytochrome c reductase, Rieske iron-sulfur polypeptide 1
202233_s_at	NM_006004	UQCRH	NP_005995.1	ubiquinol-cytochrome c reductase hinge protein
203031_s_at	NM_000375	UROS	NP_000366.1	uroporphyrinogen III synthase (congenital erythropoietic porphyria)
225413_at	BG291685	USMG5	NP_116136.1	upregulated during skeletal muscle growth 5
244871_s_at	AW268357	USP32	NP_115971.2	ubiquitin specific peptidase 32
207101_at	NM_016830	VAMP1	NP_055046.1 /// NP_058439.1 /// NP_954740.1	vesicle-associated membrane protein 1 (synaptobrevin 1)
212038_s_at	AL515918	VDAC1	NP_003365.1	voltage-dependent anion channel 1
211662_s_at	L08666	VDAC2	NP_003366.2	voltage-dependent anion channel 2 /// voltage-dependent anion channel 2
208845_at	BC002456	VDAC3	NP_005653.3	voltage-dependent anion channel 3
203844_at	NM_000551	VHL	NP_000542.1 /// NP_937799.1	von Hippel-Lindau tumor suppressor
1561297_at	BC037821	WARS2	NP_056651.1 /// NP_957715.1	Tryptophanyl tRNA synthetase 2 (mitochondrial)
204165_at	NM_003931	WASF1	NP_001020105.1 /// NP_001020106.1 /// NP_001020107.1 /// NP_003922.1	WAS protein family, member 1
1555270_a_at	BC030130	WFS1	NP_005996.1	Wolfram syndrome 1 (wolframin)
221147_x_at	NM_018560	WWOX	NP_057457.1 /// NP_061030.2 /// NP_570604.1 /// NP_570606.1 /// NP_570607.1 /// NP_570608.1 /// NP_570859.1	WW domain containing oxidoreductase
216299_s_at	AK022829	XRCC3	NP_005423.1	X-ray repair complementing defective repair in Chinese hamster cells 3
218470_at	NM_015936	YARS2	NP_057020.1	tyrosyl-tRNA synthetase 2 (mitochondrial)
201352_at	NM_014263	YME1L1	NP_055078.1 /// NP_647473.1 /// NP_647474.1	YME1-like 1 (S. cerevisiae)
213655_at	AA502643	YWHAE	NP_006752.1	Tyrosine 3-monooxygenase/tryptophan 5-monooxygenase activation protein, epsilon polypeptide
213699_s_at	AA854017	YWHAQ /// MIB1	NP_006817.1 /// NP_065825.1	tyrosine 3-monooxygenase/tryptophan 5-monooxygenase activation protein, theta polypeptide /// mindbomb homolog 1 (Drosophila)
214848_at	U79277	YWHAZ	NP_003397.1 /// NP_663723.1	Tyrosine 3-monooxygenase/tryptophan 5-monooxygenase activation protein, zeta polypeptide
234409_at	AL137483	ZNF354C	NP_055409.1	zinc finger protein 354C
233712_at	AL137602	ZNF44	NP_057348.2	zinc finger protein 44 (KOX 7)
234575_at	AL137486	ZNF71	NP_067039.1	zinc finger protein 71 (Cos26)
40640_at	U62317	hCAP-H2	NP_055366.2 /// NP_689512.1	kleisin beta
228355_s_at	AI110585	mimitin	NP_777549.1	Myc-induced mitochondria protein
