# Supplementary material for: Cellular Model of Warburg Effect Identifies Tumor Promoting Function of UCP2 in Breast Cancer and Its Suppression by Genipin
Source: PLoS One. 2011 Sep 15;6(9):e24792. doi: 10.1371/journal.pone.0024792 (PMC3174207; doi:10.1371/journal.pone.0024792)
Supplement: Table S2 — The list of genes that are down-regulated in both cancer and rho0 cell lines compared to the parental MCF12A rho+. The gene expression that was twofold or lower compared to the parental MCF12A rho+ cell line was considered to be down regulated. (XLS) [file pone.0024792.s002.xls]

## Sheet: Downregulated genes
Sl No.	Gene symbol	Gene	Relative decrease in rho0	Relative decrease in breast Cancer cells
1	ANXA1	Annexin A1	66.7013	4.08747
2	FABP4	Fatty acid binding protein 4, adipocyte	19.6033	3.28787
3	SOD2	Superoxide dismutase 2, mitochondrial	12.153	6.36442
4	MAOA	Monoamine oxidase A	8.62333	8.15074
5	RAB32	RAB32, member RAS oncogene family	7.82098	2.05437
6	PERP	PERP, TP53 apoptosis effector	7.61637	7.2588
7	GM2A	GM2 ganglioside activator	6.7031	5.26484
8	FBXO32	F-box protein 32	6.61531	2.31423
9	CRYAB	Crystallin, alpha B	5.33645	2.43846
10	GBAS	Glioblastoma amplified sequence	4.93715	3.12742
11	CTSB	Cathepsin B	4.53281	5.82401
12	CDH13	Cadherin 13, H-cadherin (heart)	4.25224	3.08942
13	MAP3K5	Mitogen-activated protein kinase kinase kinase 5	4.20721	3.20723
14	ASS	Argininosuccinate synthetase	3.96404	3.11642
15	SLC1A3	Solute carrier family 1 (glial high affinity glutamate transporter), member 3	3.69523	2.95136
16	CYCS	Cytochrome c, somatic	3.66617	3.69598
17	EHD2	EH-domain containing 2	3.58051	2.39383
18	SHC1	SHC (Src homology 2 domain containing) transforming protein 1	3.50115	3.43913
19	COL12A1	Collagen, type XII, alpha 1	3.23821	4.01436
20	ALDOC	Aldolase C, fructose-bisphosphate	2.8993	3.40785
21	CKB	Creatine kinase, brain	2.82358	2.19699
22	PLA2G4A	Phospholipase A2, group IVA (cytosolic, calcium-dependent)	2.66721	4.37209
23	ETHE1	Ethylmalonic encephalopathy 1	2.53269	3.02929
24	AK3	Adenylate kinase 3	2.44948	2.98673
25	MRPS15	Mitochondrial ribosomal protein S15	2.41684	2.97102
26	HADHB	Hydroxyacyl-Coenzyme A dehydrogenase/3-ketoacyl-Coenzyme A thiolase/enoyl-Coenzyme A hydratase (trifunctional protein), beta subunit	2.32766	3.42969
27	LCN2	Lipocalin 2 (oncogene 24p3)	2.18667	3.21254
28	MRPS24	Mitochondrial ribosomal protein S24	2.14294	2.14432
29	COX6B2	Cytochrome c oxidase subunit VIb polypeptide 2 (testis)	2.02011	2.77973
