# Supplementary material for: Cellular Model of Warburg Effect Identifies Tumor Promoting Function of UCP2 in Breast Cancer and Its Suppression by Genipin
Source: PLoS One. 2011 Sep 15;6(9):e24792. doi: 10.1371/journal.pone.0024792 (PMC3174207; doi:10.1371/journal.pone.0024792)
Supplement: Table S3 — The list of genes that are up-regulated in both rho0 and breast cancer cell lines compared to the parental MCF12A rho+. The gene expression that was twofold or higher compared to the parental MCF12A rho+ cell line was considered to be up regulated. (XLS) [file pone.0024792.s003.xls]

## Sheet: Upregulated genes
Sl No.	Gene symbol	Gene	Relative increase in Rho0	Relative increase in Breast cancer cells
1	TRGC2	T cell receptor gamma constant 2	98.1647	3.41577
2	OAS2	2'-5'-Oligoadenylate synthetase 2, 69/71kDa	14.7236	3.65641
3	UCP2	Uncoupling protein 2 (mitochondrial, proton carrier)	13.5264	7.73589
4	OAS1	2',5'-Oligoadenylate synthetase 1, 40/46kDa	13.1561	2.23572
5	KRT18	Keratin 18	10.581	3.86374
6	SH3BP5	SH3-domain binding protein 5 (BTK-associated)	9.80699	4.46497
7	ACSS3	Acyl-CoA synthetase short-chain family member 3	6.49524	3.93947
8	G6PD	Glucose-6-phosphate dehydrogenase	5.92493	2.6723
9	EEF1A2	Eukaryotic translation elongation factor 1 alpha 2	5.80922	2.16438
10	AGMAT	Agmatine ureohydrolase (agmatinase)	5.22595	2.21416
11	SLC27A2	Solute carrier family 27 (fatty acid transporter), member 2	5.22378	2.30397
12	USP32	Ubiquitin specific peptidase 32	5.21254	2.75571
13	AR	Androgen receptor	4.4567	2.66424
14	ABAT	4-Aminobutyrate aminotransferase	4.4057	3.90675
15	ALDH6A1	Aldehyde dehydrogenase 6 family, member A1	4.17438	2.11479
16	ECHDC3	Enoyl Coenzyme A hydratase domain containing 3	3.8761	2.08756
17	PCK2	Phosphoenolpyruvate carboxykinase 2 (mitochondrial)	3.60068	2.28509
18	BID	BH3 interacting domain death agonist	3.49271	2.0436
19	CHDH	Choline dehydrogenase	3.13475	2.23876
20	PDK3	Pyruvate dehydrogenase kinase, isozyme 3	3.0442	2.71838
21	ATP8B2	ATPase, class I, type 8B, member 2	3.03736	2.22482
22	MRPL49	Mitohcondrial ribosomal protein L49	2.94948	3.04945
23	UNG	Uracil-DNA glycosylase	2.92891	3.13446
24	IVD	Isovaleryl Coenzyme A dehydrogenase	2.92214	2.00504
25	SLC25A38	Solute carrier family 25, member 38	2.86426	2.01654
26	HBA1	Hemoglobin, alpha 1	2.66197	6.31548
27	SFXN2	Sideroflexin 2	2.51972	2.65207
28	BCL2L1	BCL2-like 1	2.33215	2.72384
29	ACSS1	Acyl-CoA synthetase short-chain family member 1	2.29861	2.27607
30	GSTZ1	Glutathione transferase zeta 1 (maleylacetoacetate isomerase)	2.28592	2.09516
31	TK1	Thymidine kinase 1, soluble	2.22643	3.34411
32	SFRS9	Splicing factor, arginine/serine-rich 9	2.15797	2.00285
33	CFL1	Cofilin 1 (non-muscle)	2.14418	2.17513
34	TIMM10	Translocase of inner mitochondrial membrane 10 homolog (yeast)	2.133	3.16105
35	MRPL17	Mitochondrial ribosomal protein L17	2.11724	2.03533
36	POLG	Polymerase (DNA directed), gamma	2.05991	2.31524
37	GLRX5	Glutaredoxin 5	2.00727	2.20598
